# Supplementary material for: No unexpected CRISPR-Cas9 off-target activity revealed by trio sequencing of gene-edited mice
Source: PLoS Genet. 2018 Jul 9;14(7):e1007503. doi: 10.1371/journal.pgen.1007503 (PMC6057650; doi:10.1371/journal.pgen.1007503)
Supplement: S1 Table — Counts of embryos microinjected, transferred and harvested at 12.5 d.p.c by treatment group. (XLSX) [file pgen.1007503.s002.xlsx]

## Sheet: Sheet1
Injection Group	# zygotes in group	# zygotes transferred	# embryos at e12.5
No injection	15	15	11
Sham injection	15	15	11
Cas9 only	15	15	6
Tyr 2R	14	13	11
Tyr 2F	14	14	8
