# Supplementary material for: No unexpected CRISPR-Cas9 off-target activity revealed by trio sequencing of gene-edited mice
Source: PLoS Genet. 2018 Jul 9;14(7):e1007503. doi: 10.1371/journal.pgen.1007503 (PMC6057650; doi:10.1371/journal.pgen.1007503)
Supplement: S2 Table — Worksheet: Total Depth Total numbers of bases sequenced by Illumina X10 and average depth by mouse sample. Worksheet: Depth by Coverage Bin For each sample the columns 1+, 11+ etc show the fraction of all sequenced bases at coverage greater > = 1x, > = 11x, etc. (XLSX) [file pgen.1007503.s003.xlsx]

## Sheet: Total depth
Sample	Total Sequence (Gbp)	Average Coverage
MD5616a	106.925	43.1675
MD5617a	103.206	42.3866
MD5618a	93.0579	36.4878
MD5619a	105.15	43.3805
MD5620a	95.6258	37.6405
MD5621a	100.905	39.2438
MD5622a	85.9049	34.2647
MD5623a	100.853	42.2504
MD5624a	93.9063	37.6018
MD5625a	103.98	42.9112
MD5626a	113.667	46.5574
MD5627a	96.726	38.198
MD5628a	90.4096	36.615
MD5629a	93.7385	38.3634
MD5630a	86.731	34.4724
MD5631a	101.662	43.2187
MD5632a	102.291	43.281
MD5633a	93.2732	36.2343
MD5634a	102.164	39.4246
MD5635a	88.1102	33.7876
MD5636a	101.622	40.1157
MD5637a	94.8911	39.4999
MD5638a	111.806	46.1851
MD5639a	102.548	43.3257
MD5640a	97.129	40.9696
MD5641a	100.077	42.387
MD5642a	94.2917	38.2289
MEDIAN	100.077	39.4999

## Sheet: Depth by coverage bin
	Fraction of bases in genome with sequence coverage in range ….
Sample	0	1+	11+	21+	31+	41+	51+
MD5616a	0.0589	0.9411	0.9374	0.9326	0.9145	0.8129	0.5141
MD5617a	0.0289	0.9711	0.9683	0.9446	0.8817	0.7587	0.4643
MD5618a	0.0591	0.9409	0.9367	0.9275	0.861	0.5711	0.1995
MD5619a	0.059	0.941	0.9375	0.933	0.9153	0.8145	0.5234
MD5620a	0.0289	0.9711	0.9669	0.9305	0.8459	0.6101	0.2312
MD5621a	0.0586	0.9414	0.9371	0.9311	0.8997	0.7058	0.3084
MD5622a	0.0289	0.9711	0.965	0.9143	0.7922	0.4429	0.1076
MD5623a	0.0289	0.9711	0.9682	0.9429	0.8787	0.75	0.4521
MD5624a	0.0567	0.9433	0.9368	0.9291	0.8825	0.633	0.2348
MD5625a	0.0288	0.9712	0.9687	0.9492	0.8902	0.7783	0.4952
MD5626a	0.0289	0.9711	0.9689	0.955	0.905	0.8303	0.6334
MD5627a	0.0289	0.9711	0.9674	0.9344	0.8527	0.6319	0.255
MD5628a	0.0557	0.9443	0.9371	0.9307	0.8943	0.7027	0.3424
MD5629a	0.0562	0.9438	0.9373	0.9317	0.9054	0.7546	0.4086
MD5630a	0.0289	0.9711	0.9657	0.9233	0.8256	0.562	0.2076
MD5631a	0.0289	0.9711	0.969	0.9545	0.906	0.8283	0.6326
MD5632a	0.0288	0.9712	0.969	0.9545	0.9054	0.8255	0.6226
MD5633a	0.0568	0.9432	0.9368	0.9284	0.8802	0.6335	0.2411
MD5634a	0.0289	0.9711	0.968	0.9419	0.8738	0.7246	0.3925
MD5635a	0.029	0.971	0.9651	0.9174	0.8037	0.4889	0.1408
MD5636a	0.0572	0.9428	0.9373	0.9319	0.9099	0.7802	0.4345
MD5637a	0.0289	0.9711	0.968	0.9453	0.883	0.7575	0.4633
MD5638a	0.0288	0.9712	0.9692	0.9582	0.914	0.8498	0.6974
MD5639a	0.058	0.942	0.9374	0.9322	0.9117	0.7904	0.4495
MD5640a	0.0288	0.9712	0.9683	0.9424	0.8703	0.6954	0.3375
MD5641a	0.0574	0.9426	0.9373	0.9318	0.9084	0.765	0.3956
MD5642a	0.0289	0.9711	0.9672	0.9292	0.8395	0.5819	0.2003
MEDIAN	0.0289	0.9711	0.9657	0.9322	0.883	0.75	0.3956
