# Supplementary material for: No unexpected CRISPR-Cas9 off-target activity revealed by trio sequencing of gene-edited mice
Source: PLoS Genet. 2018 Jul 9;14(7):e1007503. doi: 10.1371/journal.pgen.1007503 (PMC6057650; doi:10.1371/journal.pgen.1007503)
Supplement: S3 Table — Cutting efficiency and mosaicism obtained from Tyr2R, using different Cas9 sources (mRNA, protein) and different gRNA sources (in vitro transcribed or synthetic). Historical cutting efficiency is compared to the current experiment. Worksheet: Efficiency and Mosacism Shows cutting efficiency and mosaicism rates from both historical mouse data (Rows “Cas9 Protein” and “Tyr2R RNP”) and the present experiment (Rows “parent”, “No Injection”, “Sham injection”, “Cas9 only”, “Tyr2F”, “Tyr2R” describe each treatment condition). Historical data shows broad similarity to current data conditions “Tyr2R” and “Tyr2F” for targeting efficiency (column E) and average variants per embryo (column G). Columns: Targeting efficiency: the number of animals displaying a mutant genotype with allele frequency > 5%. Percentage is stated of the number of pups analysed. Number with Mosaic genotype: The number of animals or embryos displaying multiple alleles at the same target site. Percentage is stated of the number of pups analysed. Average variants per embryo: the average number of distinct alleles per embryo or mouse in each historical or current treatment group. Worksheet: TestsOfDifferentConditions Historical data. Shows the expected cutting efficiency and mosaicism of Tyr2R under different Cas9 sources and gRNA sources. Synthetic gRNA was most efficient with 57 out of 82 pups born showing indels (70%). On average, 53% of mice showed one allele, 33% two alleles, 12% three alleles, 2% four alleles and 0.5% five alleles. As the synthetic gRNA showed the highest cutting efficiency, we used these for further experiments. (XLSX) [file pgen.1007503.s004.xlsx]

## Sheet: Efficiency and Mosaicism
experiment origin	experiment	#embryos transferred	# pups analysed (%)	targeting efficiency: number of genotype confirmed pups (% of pups analysed)	# with mosaic genotype (%)	average variants per embryo
historical *	Cas9 protein	474	142 (30%)	76 (54%)	35 (25%)	1
historical *	Tyr2R RNP (equivalent)	30	13 (43%)	11 (85%)	7 (54%)	2
current	parent	8	8 (100%)	0 (0%)	0 (0%)	0
current	No Injection	15	11 (73%)	0 (0%)	0 (0%)	0
current	Sham Injection	15	11 (73%)	0 (0%)	0 (0%)	0
current	Cas9 only	15	6 (40%)	0 (0%)	0 (0%)	0
current *	Tyr2F	14	8 (57%)	7 (88%)	6 (75%)	2
current *	Tyr2R	13	11 (85%)	10 (91%)	7 (64%)	2
* Historical and current data show similar targeting efficiency (col E) and average variants per embyro (col G)

## Sheet: TestsOfDifferentConditions
Cas9	gRNA	#embryos transferred	# pups born (%)	# mosaic / albino coat (%)	targeting efficiency: number of genotype confirmed pups (% of pups analysed)	# mosaic genotype (%)	average variants per embryo
mRNA	in vitro	546	182 (33%)	56 (31%)	106 (58%)	51 (28%)	1.90909
Cas9 Protein	in vitro	264	60 (23%)	4 (7%)	19 (32%)	5 (8%)	1
	synthetic	210	82 (39%)	35 (43%)	57 (70%) *	30 (37%)	1.85714
TOTAL		1020	324 (32%)	95 (29%)	182 (56%)	86 (27%)	2
* Synthetic gRNA is most efficient, with 70% of pups showing a mutant genotype
