# Supplementary material for: No unexpected CRISPR-Cas9 off-target activity revealed by trio sequencing of gene-edited mice
Source: PLoS Genet. 2018 Jul 9;14(7):e1007503. doi: 10.1371/journal.pgen.1007503 (PMC6057650; doi:10.1371/journal.pgen.1007503)
Supplement: S4 Table — This is a detailed version of Table 1, with further details on the reduction of variant counts as successive filters are applied. (see Methods). Samples are grouped into parent / offspring groupings. Columns: Sample: sample label of each parent or embryo Treatment Group: Cas9 only—gRNA omitted in injection No injection—uninjected embryos Sham injection—injected with water Tyr2R treated—treated with Tyr2R gRNA + Cas9 Tyr2F treated- treated with Tyr2F gRNA + Cas9 Quality passed: Variants per sample passing basic genotype quality > 10 Depth and quality passed: variant count per animal passing joint-depth (>10) and genotype quality filters TrioDeNovo, depth, quality: all candidates produced by TrioDeNovo caller passing the previous two thresholds. TrioDeNovo, depth, quality SNVs / Indels: breakdown of TrioDeNovo column by variant class. On target: Indel variants produced by TrioDeNovo lying in the expected Tyr mutation regions Not on-target, vaf and parent noise filtered: all SNVs/Indels not in the Tyr locus, remaining after filtering for false positives arising from parental mosaicism and minimum Variant Allele Fraction (> = 0.1) Not on-target, vaf, parent noise and repeat filtered = Variants passing prior filters which are not in or 1bp adjacent a UCSC repeat region. Not on-target, vaf, parent noise, repeat and BL6NJ/N filtered = Variants passing prior filters which are not known C57BL/6NJ or C57BL/6N variants. Not on-target, vaf, parent /cross noise, repeat and BL6NJ/N filtered: Variants passing prior filters which are not present at more than 2% in any other samples. “… Without shared DNVs”: Variants passing prior filters, which are not shared between any two embryos: Final SNVs: SNV variants passing all previous filters (and manual re-addition of any mosaic variant at same locus, if it exists). Filtered Indels: Indel variants passing all previous filters (and manual re-addition of any mosaic variant at same locus, if it exists). Final indels: indel variants passing [file pgen.1007503.s005.xlsx]

## Sheet: table1_summary_9_jan_2018
Sample	Treatment Group	relationship	quality passed	depth and quality passed	trio denovo, depth, quality	trio denovo, depth, quality SNPS	trio denovo, depth, quality INDELS	on target	not on-target, vaf and parent noise filtered	not on-target, vaf , parent noise and repeat filtered	not on-target, vaf , parent noise, repeat and BL6NJ/N filtered	not on-target, vaf , parent /cross noise, repeat and BL6NJ/N filtered	... without shared dnvs	final SNVs	filtered indels	final Indels
MD5617a		parent	327109	225408	-	-	-	-	-	-	-	-	-	-	-	-
MD5618a		parent	325046	229105	-	-	-	-	-	-	-	-	-	-	-	-
MD5630a	Cas9 Only	embryo	322375	226692	7106	626	6480	0	1016	31	28	21	21	13	8	0
MD5631a	Cas9 Only	embryo	317230	216975	6530	463	6067	0	891	20	17	14	14	11	3	0
MD5632a	Cas9 Only	embryo	317860	217421	6625	407	6218	0	895	42	41	33	33	29	4	1
MD5619a		parent	324307	226236	-	-	-	-	-	-	-	-	-	-	-	-
MD5620a		parent	329519	230156	-	-	-	-	-	-	-	-	-	-	-	-
MD5624a	No Injection	embryo	324561	228022	7377	500	6877	0	940	47	42	33	33	25	8	4
MD5625a	No Injection	embryo	321689	219537	6598	368	6230	0	826	39	35	28	28	22	6	2
MD5626a	No Injection	embryo	319558	217827	6509	389	6120	0	791	37	34	29	28	28	0	0
MD5616a		parent	320275	224201	-	-	-	-	-	-	-	-	-	-	-	-
MD5623a		parent	323576	221461	-	-	-	-	-	-	-	-	-	-	-	-
MD5627a	Sham Injection	embryo	326581	226709	7732	556	7176	0	881	28	25	20	20	15	5	2
MD5628a	Sham Injection	embryo	319782	225793	7691	586	7105	0	962	34	30	25	25	21	4	2
MD5629a	Sham Injection	embryo	319919	224692	7646	574	7072	0	873	28	28	22	22	19	3	0
MD5621a		parent	325094	228855	-	-	-	-	-	-	-	-	-	-	-	-
MD5622a		parent	326191	228994	-	-	-	-	-	-	-	-	-	-	-	-
MD5633a	Tyr2R treated	embryo	324971	228026	7080	489	6591	2	1210	37	34	25	25	19	6	0
MD5634a	Tyr2R treated	embryo	328454	225671	6837	456	6381	2	1124	33	32	20	20	14	6	3
MD5635a	Tyr2R treated	embryo	329397	231888	7306	526	6780	1	1257	47	42	30	30	22	8	5
MD5636a	Tyr2R treated	embryo	324865	226002	6985	420	6565	2	1140	35	35	25	24	21	3	2
MD5637a	Tyr2R treated	embryo	318964	221699	6618	506	6112	2	1042	29	26	24	23	20	3	1
MD5638a	Tyr2F treated	embryo	326976	222030	6852	402	6450	2	998	31	30	18	18	15	3	1
MD5639a	Tyr2F treated	embryo	320105	219136	6437	457	5980	2	1021	35	33	19	18	13	5	2
MD5640a	Tyr2F treated	embryo	326746	220946	6746	493	6253	2	1058	33	30	18	17	11	6	1
MD5641a	Tyr2F treated	embryo	323569	222174	6803	506	6297	2	1061	32	29	19	18	14	4	1
MD5642a	Tyr2F treated	embryo	332048	226899	7000	487	6513	1	1136	47	47	29	29	23	6	1
MEDIAN			324561	225671	6852	489	6450				32			19		1
