# Supplementary material for: No unexpected CRISPR-Cas9 off-target activity revealed by trio sequencing of gene-edited mice
Source: PLoS Genet. 2018 Jul 9;14(7):e1007503. doi: 10.1371/journal.pgen.1007503 (PMC6057650; doi:10.1371/journal.pgen.1007503)
Supplement: S5 Table — Worksheets: RGEN_Tyr2F_Offtarget_Sites, RGEN_Tyr2R_Offtarget_Sites: All expected CRISPR off target locations for Tyr2F and Tyr2R. Columns state Chromosome, Position and Direction of expected off-target site, as well as the extent of the mismatch (number of basepair mismatch and whether there is a “bulge”—i.e. a 1bp insertion or deletion, and whether the “bulge” is a DNA or RNA bulge). Worksheet: RGEN_DNM_10bp_overlap_by_sample The intersection (with a 10bp window) of unfiltered de novo variant calls with all Tyr2F and Tyr2R gRNA candidate off-target locations. This shows that no untreated animals have any overlap within 10bp of a candidate Tyr2R or Tyr2F off-target site, and that only the on-target indels overlap the expected on-target site in the treated animals. Worksheet: RGEN_7mm_overlap_counts. Counts by sample of the intersection of unfiltered de novo variant calls with candidate Tyr2F/Tyr2R off-target locations (allowing up to 7 mismatches). (XLSX) [file pgen.1007503.s006.xlsx]

## Sheet: RGEN_Tyr2F_OffTargetSites
#Bulge type	crRNA	DNA	Chromosome	Position	Direction	Mismatches	Bulge Size
X	TTTCCAGGATTACGTAATAGNGG	TTTCCAGGATTACGTAATAGTGG	chr7	87483948	+	0	0
X	TTTCCAGGATTACGTAATAGNGG	TTTCaAGGATTACaTAATgGAGG	chr3	78672231	+	3	0
X	TTTCCAGGATTACGTAATAGNGG	TTTCtAGGAcTACtTAATAGTGG	chr3	139286710	+	3	0
X	TTTCCAGGATTACGTAATAGNGG	TTTCCAGGAaTACaTAAaAGAGG	chr1	68371141	+	3	0
X	TTTCCAGGATTACGTAATAGNGG	TTTCCAGGgcTACGTAAaAGAGG	chr18	63803903	-	3	0
X	TTTCCAGGATTACGTAATAGNGG	TTTCCtGtATTACcTAATAcAGG	chr8	6806349	-	4	0
X	TTTCCAGGATTACGTAATAGNGG	TTTCtAaGATTACcaAATAGGGG	chr12	71465314	+	4	0
X	TTTCCAGGATTACGTAATAGNGG	TTTCCAGGAaTctGTAATtGTGG	chr12	78089954	+	4	0
X	TTTCCAGGATTACGTAATAGNGG	TTTCCtGGATgACaTAATgGCGG	chr12	105706555	-	4	0
X	TTTCCAGGATTACGTAATAGNGG	TgTaCgGGATTACGTAATgGGGG	chr3	10380244	-	4	0
X	TTTCCAGGATTACGTAATAGNGG	cTTCaAGGATTACGTAAcAtTGG	chr3	98859776	+	4	0
X	TTTCCAGGATTACGTAATAGNGG	TTTCaAGGATgAgGTAAgAGTGG	chr3	116961761	+	4	0
X	TTTCCAGGATTACGTAATAGNGG	TTTCCAGGATgAtGgAcTAGAGG	chr3	139875486	+	4	0
X	TTTCCAGGATTACGTAATAGNGG	TTTCCAGGtTcAtGgAATAGGGG	chr3	155200374	+	4	0
X	TTTCCAGGATTACGTAATAGNGG	TTTgaAGGATTtCaTAATAGAGG	chr3	155937151	-	4	0
X	TTTCCAGGATTACGTAATAGNGG	TTTCCAtGAaTAaGTAAaAGGGG	chr7	58548085	+	4	0
X	TTTCCAGGATTACGTAATAGNGG	TTTCCAGGATTctGTAActGGGG	chr4	33555612	-	4	0
X	TTTCCAGGATTACGTAATAGNGG	gTcCtAGGATTACGTAATgGAGG	chr4	39415984	+	4	0
X	TTTCCAGGATTACGTAATAGNGG	TTTCCAaGATTAgGaAAcAGGGG	chr4	127200731	-	4	0
X	TTTCCAGGATTACGTAATAGNGG	TTTCCAtGgTTACaTAtTAGAGG	chr5	102021936	-	4	0
X	TTTCCAGGATTACGTAATAGNGG	TTTCCAcGtTTACcTtATAGTGG	chr16	6605579	-	4	0
X	TTTCCAGGATTACGTAATAGNGG	TTTCCAGGATTACtTtcTgGTGG	chr16	14404020	+	4	0
X	TTTCCAGGATTACGTAATAGNGG	TTTgCAGGATTcttTAATAGGGG	chr16	16520577	-	4	0
X	TTTCCAGGATTACGTAATAGNGG	TTTtCAtGATTtaGTAATAGTGG	chr16	48677763	+	4	0
X	TTTCCAGGATTACGTAATAGNGG	TTTCaAGGAcTAtGTAgTAGAGG	chr16	51957970	+	4	0
X	TTTCCAGGATTACGTAATAGNGG	cTTgCAGGATaACaTAATAGAGG	chr16	89434829	-	4	0
X	TTTCCAGGATTACGTAATAGNGG	TTTCaAGtATTAtGcAATAGAGG	chr1	100655422	-	4	0
X	TTTCCAGGATTACGTAATAGNGG	TaTCaAGcATTACGTAATtGTGG	chr1	110477071	+	4	0
X	TTTCCAGGATTACGTAATAGNGG	TTTCCAGGtTTAatTAATtGAGG	chr1	116874706	+	4	0
X	TTTCCAGGATTACGTAATAGNGG	TTTCCAGttTTgtGTAATAGAGG	chr1	117789748	+	4	0
X	TTTCCAGGATTACGTAATAGNGG	TTTCCAGttTTgtGTAATAGAGG	chr1	117847319	+	4	0
X	TTTCCAGGATTACGTAATAGNGG	TTTCCAGttTTgtGTAATAGAGG	chr1	117893398	+	4	0
X	TTTCCAGGATTACGTAATAGNGG	TTTCCAGttTTgtGTAATAGAGG	chr1	117978087	+	4	0
X	TTTCCAGGATTACGTAATAGNGG	TTTCCAGatTgAaGTAATAGAGG	chr1	125644510	-	4	0
X	TTTCCAGGATTACGTAATAGNGG	TTTCCAGGAgTtgGTgATAGGGG	chr1	131109282	-	4	0
X	TTTCCAGGATTACGTAATAGNGG	TTTCCAGGATgAgGaAAcAGAGG	chr1	180307635	-	4	0
X	TTTCCAGGATTACGTAATAGNGG	TTTCCAGGAagACGaAAaAGAGG	chr13	72545341	+	4	0
X	TTTCCAGGATTACGTAATAGNGG	TTTtCAGGATTAaGaAATtGAGG	chr2	29515953	-	4	0
X	TTTCCAGGATTACGTAATAGNGG	TgTCCAGaATTACtTAAgAGAGG	chr2	32429724	-	4	0
X	TTTCCAGGATTACGTAATAGNGG	TTTCCAGacTTACtTgATAGTGG	chr2	33692362	+	4	0
X	TTTCCAGGATTACGTAATAGNGG	TTTCCAGGATcAgGTcATAaAGG	chr2	156589499	-	4	0
X	TTTCCAGGATTACGTAATAGNGG	TTTCCAGGAaaACtTAAgAGAGG	chr15	25614680	+	4	0
X	TTTCCAGGATTACGTAATAGNGG	TTTCCAGGATaACcTAAgAaAGG	chr15	39130205	-	4	0
X	TTTCCAGGATTACGTAATAGNGG	TTTCCAGGATgACGcAgcAGGGG	chr15	58212963	-	4	0
X	TTTCCAGGATTACGTAATAGNGG	TTTCCAttATTAatTAATAGAGG	chr15	88357287	+	4	0
X	TTTCCAGGATTACGTAATAGNGG	TTTCCAtcATTACaTAtTAGAGG	chr6	32808854	+	4	0
X	TTTCCAGGATTACGTAATAGNGG	TTTaCAGGAgTACaTAAaAGAGG	chr6	76864843	+	4	0
X	TTTCCAGGATTACGTAATAGNGG	TTTCCAGGAccAaGTAgTAGGGG	chr6	119374659	+	4	0
X	TTTCCAGGATTACGTAATAGNGG	TcTCCAGaATcACaTAATAGTGG	chr9	37836659	+	4	0
X	TTTCCAGGATTACGTAATAGNGG	TaTCCAGGtTTACaTAAaAGAGG	chr9	109672365	+	4	0
X	TTTCCAGGATTACGTAATAGNGG	TTTtCgGaATTAtGTAATAGTGG	chr9	116654403	-	4	0
X	TTTCCAGGATTACGTAATAGNGG	TTTCCtGGAaTAaGaAATAGCGG	chrX	20697530	+	4	0
X	TTTCCAGGATTACGTAATAGNGG	TTTCCAGtATTACaTAATttTGG	chrX	45802412	-	4	0
X	TTTCCAGGATTACGTAATAGNGG	TTTCCAGGcTTctGTcATAGAGG	chr11	24006206	-	4	0
X	TTTCCAGGATTACGTAATAGNGG	TTTCtAGGATTAtGTgATAcAGG	chr11	110622100	-	4	0
X	TTTCCAGGATTACGTAATAGNGG	TTTCCAGaAccACGTgATAGAGG	chr11	119239071	-	4	0
RNA	TTTCCAGGATTACGTAATAGNGG	T-TCCAGGATTACGTAATAGTGG	chr7	87483949	+	0	1
RNA	TTTCCAGGATTACGTAATAGNGG	TT-CCAGGATTACGTAATAGTGG	chr7	87483949	+	0	1
RNA	TTTCCAGGATTACGTAATAGNGG	TTc-CAGGATTACGTAATAGTGG	chr7	87483949	+	1	1
RNA	TTTCCAGGATTACGTAATAGNGG	TTcC-AGGATTACGTAATAGTGG	chr7	87483949	+	1	1
RNA	TTTCCAGGATTACGTAATAGNGG	TTTCaAGGATTAgGTAAT-GTGG	chr12	40138002	-	2	1
RNA	TTTCCAGGATTACGTAATAGNGG	TTaCCA-GATTACGTgATAGGGG	chr3	65174324	+	2	1
RNA	TTTCCAGGATTACGTAATAGNGG	TTaCCAG-ATTACGTgATAGGGG	chr3	65174324	+	2	1
RNA	TTTCCAGGATTACGTAATAGNGG	TTcCa-GGATTACGTAATAGTGG	chr7	87483949	+	2	1
RNA	TTTCCAGGATTACGTAATAGNGG	TTTCCAGcATgACGTAAT-GTGG	chr4	64142447	+	2	1
RNA	TTTCCAGGATTACGTAATAGNGG	TTTCtAGGATTAC-TAAcAGTGG	chr15	69318259	-	2	1
RNA	TTTCCAGGATTACGTAATAGNGG	TTTCCAGGATTAa-TAAaAGGGG	chrX	112685018	-	2	1
RNA	TTTCCAGGATTACGTAATAGNGG	TTTCCAGGATTA-aTAAaAGGGG	chrX	112685018	-	2	1
RNA	TTTCCAGGATTACGTAATAGNGG	TTTCCAGGATTACa-AcTgGTGG	chr8	88465309	+	3	1
RNA	TTTCCAGGATTACGTAATAGNGG	TgTCaAGGATTAaGT-ATAGGGG	chr8	41427525	-	3	1
RNA	TTTCCAGGATTACGTAATAGNGG	TgTCaAGGATTAaGTA-TAGGGG	chr8	41427525	-	3	1
RNA	TTTCCAGGATTACGTAATAGNGG	TTTCCAGGATTAC-aAcTgGTGG	chr8	88465309	+	3	1
RNA	TTTCCAGGATTACGTAATAGNGG	cTTCCAGt-TTcCGTAATAGTGG	chr8	82687351	+	3	1
RNA	TTTCCAGGATTACGTAATAGNGG	cTTCCA-GtTTcCGTAATAGTGG	chr8	82687351	+	3	1
RNA	TTTCCAGGATTACGTAATAGNGG	cTTCCAG-tTTcCGTAATAGTGG	chr8	82687351	+	3	1
RNA	TTTCCAGGATTACGTAATAGNGG	TTTCgA-GATgAgGTAATAGAGG	chr8	107886435	+	3	1
RNA	TTTCCAGGATTACGTAATAGNGG	TTTCgAG-ATgAgGTAATAGAGG	chr8	107886435	+	3	1
RNA	TTTCCAGGATTACGTAATAGNGG	TTTgCAGGAgcA-GTAATAGGGG	chr8	19629688	+	3	1
RNA	TTTCCAGGATTACGTAATAGNGG	aTT-CAGaATTACcTAATAGAGG	chr8	49137882	-	3	1
RNA	TTTCCAGGATTACGTAATAGNGG	aTTC-AGaATTACcTAATAGAGG	chr8	49137882	-	3	1
RNA	TTTCCAGGATTACGTAATAGNGG	gTTCCAGaATTAC-TAATtGGGG	chr12	45799454	+	3	1
RNA	TTTCCAGGATTACGTAATAGNGG	TTTCaAGGATTAgGTAA-tGTGG	chr12	40138002	-	3	1
RNA	TTTCCAGGATTACGTAATAGNGG	TTTCCAGGATTggGTAgT-GTGG	chr12	43275987	-	3	1
RNA	TTTCCAGGATTACGTAATAGNGG	TTgCCAGG-TTACGatATAGGGG	chr12	88092644	-	3	1
RNA	TTTCCAGGATTACGTAATAGNGG	TTTtCA-GAaTAtGTAATAGTGG	chr12	96205341	-	3	1
RNA	TTTCCAGGATTACGTAATAGNGG	TTTtCAG-AaTAtGTAATAGTGG	chr12	96205341	-	3	1
RNA	TTTCCAGGATTACGTAATAGNGG	TTTCCA-GATgAgGaAATAGGGG	chr12	109538756	+	3	1
RNA	TTTCCAGGATTACGTAATAGNGG	TTTCCAG-ATgAgGaAATAGGGG	chr12	109538756	+	3	1
RNA	TTTCCAGGATTACGTAATAGNGG	TTTtCAGaA-TAtGTAATAGTGG	chr12	96205341	-	3	1
RNA	TTTCCAGGATTACGTAATAGNGG	TTTtCAGaAT-AtGTAATAGTGG	chr12	96205341	-	3	1
RNA	TTTCCAGGATTACGTAATAGNGG	TaTCtAGGATTACa-AATAGGGG	chr3	24437039	-	3	1
RNA	TTTCCAGGATTACGTAATAGNGG	TTTCgAGGATgACGT-AgAGTGG	chr3	88010328	+	3	1
RNA	TTTCCAGGATTACGTAATAGNGG	TTTCgAGGATgACGTA-gAGTGG	chr3	88010328	+	3	1
RNA	TTTCCAGGATTACGTAATAGNGG	TTcCCAtGATTACcT-ATAGAGG	chr3	111345631	-	3	1
RNA	TTTCCAGGATTACGTAATAGNGG	TTcCCAtGATTACcTA-TAGAGG	chr3	111345631	-	3	1
RNA	TTTCCAGGATTACGTAATAGNGG	TaTCtAGGATTAC-aAATAGGGG	chr3	24437039	-	3	1
RNA	TTTCCAGGATTACGTAATAGNGG	TTTCCAGagTTAC-TAATAcAGG	chr3	32403321	-	3	1
RNA	TTTCCAGGATTACGTAATAGNGG	TTTCCAGGtcTgC-TAATAGAGG	chr3	92616344	+	3	1
RNA	TTTCCAGGATTACGTAATAGNGG	TTTCgAGGATgACGTAg-AGTGG	chr3	88010328	+	3	1
RNA	TTTCCAGGATTACGTAATAGNGG	gTTCCAGGAcTAtGTAA-AGAGG	chr3	90340614	+	3	1
RNA	TTTCCAGGATTACGTAATAGNGG	TTTCCAGGATTAacTgA-AGAGG	chr3	132025304	-	3	1
RNA	TTTCCAGGATTACGTAATAGNGG	TgTaCgGGATTACGTAAT-GGGG	chr3	10380245	-	3	1
RNA	TTTCCAGGATTACGTAATAGNGG	TaTCCAGGATTAatTAAT-GTGG	chr3	35212907	-	3	1
RNA	TTTCCAGGATTACGTAATAGNGG	TTaCCAGa-TTACGTgATAGGGG	chr3	65174324	+	3	1
RNA	TTTCCAGGATTACGTAATAGNGG	TaTCCAGG-TTACtcAATAGTGG	chr3	123104084	+	3	1
RNA	TTTCCAGGATTACGTAATAGNGG	T-TCaAGGATTACaTAATgGAGG	chr3	78672232	+	3	1
RNA	TTTCCAGGATTACGTAATAGNGG	TT-CaAGGATTACaTAATgGAGG	chr3	78672232	+	3	1
RNA	TTTCCAGGATTACGTAATAGNGG	T-TCaAGGATTACGTAAcAtTGG	chr3	98859777	+	3	1
RNA	TTTCCAGGATTACGTAATAGNGG	TT-CaAGGATTACGTAAcAtTGG	chr3	98859777	+	3	1
RNA	TTTCCAGGATTACGTAATAGNGG	T-TCtAGGAcTACtTAATAGTGG	chr3	139286711	+	3	1
RNA	TTTCCAGGATTACGTAATAGNGG	TT-CtAGGAcTACtTAATAGTGG	chr3	139286711	+	3	1
RNA	TTTCCAGGATTACGTAATAGNGG	TTaCC-aGATTACGTgATAGGGG	chr3	65174324	+	3	1
RNA	TTTCCAGGATTACGTAATAGNGG	TTTaCAGGA-TACGgcATAGTGG	chr3	156129266	-	3	1
RNA	TTTCCAGGATTACGTAATAGNGG	TTTaCAGGAT-ACGgcATAGTGG	chr3	156129266	-	3	1
RNA	TTTCCAGGATTACGTAATAGNGG	TTT-CAGGgTTACGagATAGTGG	chr3	21708184	+	3	1
RNA	TTTCCAGGATTACGTAATAGNGG	TTTC-AGGgTTACGagATAGTGG	chr3	21708184	+	3	1
RNA	TTTCCAGGATTACGTAATAGNGG	TTT-CAGGcaTAtGTAATAGTGG	chr3	45661701	+	3	1
RNA	TTTCCAGGATTACGTAATAGNGG	TTTC-AGGcaTAtGTAATAGTGG	chr3	45661701	+	3	1
RNA	TTTCCAGGATTACGTAATAGNGG	TTT-CAGaATTAgGTAAaAGGGG	chr3	70097784	-	3	1
RNA	TTTCCAGGATTACGTAATAGNGG	TTTC-AGaATTAgGTAAaAGGGG	chr3	70097784	-	3	1
RNA	TTTCCAGGATTACGTAATAGNGG	TTTtCAGaATTtCGT-ATAGGGG	chr7	16180833	-	3	1
RNA	TTTCCAGGATTACGTAATAGNGG	TTTtCAGaATTtCGTA-TAGGGG	chr7	16180833	-	3	1
RNA	TTTCCAGGATTACGTAATAGNGG	TcTCCAGGATT-CGTtAcAGGGG	chr7	128018572	+	3	1
RNA	TTTCCAGGATTACGTAATAGNGG	TTTCCAGGAcT-CcTAAcAGTGG	chr7	142311283	+	3	1
RNA	TTTCCAGGATTACGTAATAGNGG	TTaCtgGGATTAC-TAATAGGGG	chr7	58023666	-	3	1
RNA	TTTCCAGGATTACGTAATAGNGG	TTTCCAGGAcTcC-TAAcAGTGG	chr7	142311283	+	3	1
RNA	TTTCCAGGATTACGTAATAGNGG	TTcCag-GATTACGTAATAGTGG	chr7	87483949	+	3	1
RNA	TTTCCAGGATTACGTAATAGNGG	TTcCagG-ATTACGTAATAGTGG	chr7	87483949	+	3	1
RNA	TTTCCAGGATTACGTAATAGNGG	TTTCCA-GATTAgGTAAgAtGGG	chr7	132210639	-	3	1
RNA	TTTCCAGGATTACGTAATAGNGG	TTTCCAG-ATTAgGTAAgAtGGG	chr7	132210639	-	3	1
RNA	TTTCCAGGATTACGTAATAGNGG	TTTCCAGGgTTA-GTAAatGTGG	chr7	86007684	-	3	1
RNA	TTTCCAGGATTACGTAATAGNGG	TTaCCAcGA-TAgGTAATAGTGG	chr7	126095203	-	3	1
RNA	TTTCCAGGATTACGTAATAGNGG	TTaCCAcGAT-AgGTAATAGTGG	chr7	126095203	-	3	1
RNA	TTTCCAGGATTACGTAATAGNGG	TTT-CAGGATTAtGTAAatGTGG	chr7	54857732	+	3	1
RNA	TTTCCAGGATTACGTAATAGNGG	TTTC-AGGATTAtGTAAatGTGG	chr7	54857732	+	3	1
RNA	TTTCCAGGATTACGTAATAGNGG	TTTgtAGGATT-CcTAATAGTGG	chr4	51679914	+	3	1
RNA	TTTCCAGGATTACGTAATAGNGG	TTcCCAGGAcTgC-TAATAGAGG	chr4	28409243	+	3	1
RNA	TTTCCAGGATTACGTAATAGNGG	TTTgtAGGATTcC-TAATAGTGG	chr4	51679914	+	3	1
RNA	TTTCCAGGATTACGTAATAGNGG	TTTCtAGGATgAC-TgATAGGGG	chr4	119212470	+	3	1
RNA	TTTCCAGGATTACGTAATAGNGG	TTTCCAGcATgACGTAA-tGTGG	chr4	64142447	+	3	1
RNA	TTTCCAGGATTACGTAATAGNGG	TTTCCAGG-TTAgaTAATAtGGG	chr4	56018042	+	3	1
RNA	TTTCCAGGATTACGTAATAGNGG	TTTCCA-GATTAaGaAATtGAGG	chr4	123997175	+	3	1
RNA	TTTCCAGGATTACGTAATAGNGG	TTTCCAG-ATTAaGaAATtGAGG	chr4	123997175	+	3	1
RNA	TTTCCAGGATTACGTAATAGNGG	T-cCtAGGATTACGTAATgGAGG	chr4	39415985	+	3	1
RNA	TTTCCAGGATTACGTAATAGNGG	Tc-CtAGGATTACGTAATgGAGG	chr4	39415985	+	3	1
RNA	TTTCCAGGATTACGTAATAGNGG	TaTtCAGaATTA-GTAATAGAGG	chr4	23012238	+	3	1
RNA	TTTCCAGGATTACGTAATAGNGG	cTTCCAGGtTTAC-TgATAGAGG	chr5	109313521	+	3	1
RNA	TTTCCAGGATTACGTAATAGNGG	TTTCCAGGATaACaTAA-AaAGG	chr5	80512362	-	3	1
RNA	TTTCCAGGATTACGTAATAGNGG	TTTCCAGGATggCtTAA-AGCGG	chr5	139786006	-	3	1
RNA	TTTCCAGGATTACGTAATAGNGG	TTTCtAGGATTAacTAAT-GGGG	chr5	24701256	-	3	1
RNA	TTTCCAGGATTACGTAATAGNGG	TTTCCAGGcTTAttTAAT-GTGG	chr5	126655081	-	3	1
RNA	TTTCCAGGATTACGTAATAGNGG	cTTCCA-GATTACcaAATAGAGG	chr5	51621901	-	3	1
RNA	TTTCCAGGATTACGTAATAGNGG	cTTCCAG-ATTACcaAATAGAGG	chr5	51621901	-	3	1
RNA	TTTCCAGGATTACGTAATAGNGG	TTTCCtGGAgTA-GcAATAGCGG	chr5	25516969	+	3	1
RNA	TTTCCAGGATTACGTAATAGNGG	TTTCtAGGATTA-GTcATAcAGG	chr5	69976883	+	3	1
RNA	TTTCCAGGATTACGTAATAGNGG	TTTgCAGGAcT-CcTAATAGAGG	chr16	68276303	-	3	1
RNA	TTTCCAGGATTACGTAATAGNGG	TTTCCAGGATTgC-TgAgAGTGG	chr16	47430601	+	3	1
RNA	TTTCCAGGATTACGTAATAGNGG	TTTgCAGGAcTcC-TAATAGAGG	chr16	68276303	-	3	1
RNA	TTTCCAGGATTACGTAATAGNGG	TTTCaAGGATgACGTcAT-GAGG	chr16	49661680	-	3	1
RNA	TTTCCAGGATTACGTAATAGNGG	T-TgCAGGATaACaTAATAGAGG	chr16	89434829	-	3	1
RNA	TTTCCAGGATTACGTAATAGNGG	TT-gCAGGATaACaTAATAGAGG	chr16	89434829	-	3	1
RNA	TTTCCAGGATTACGTAATAGNGG	TTTCCcaGtTTA-GTAATAGTGG	chr16	78115386	-	3	1
RNA	TTTCCAGGATTACGTAATAGNGG	TTT-CAtGATTtaGTAATAGTGG	chr16	48677764	+	3	1
RNA	TTTCCAGGATTACGTAATAGNGG	TTTC-AtGATTtaGTAATAGTGG	chr16	48677764	+	3	1
RNA	TTTCCAGGATTACGTAATAGNGG	TTg-CAGGATaACaTAATAGAGG	chr16	89434829	-	3	1
RNA	TTTCCAGGATTACGTAATAGNGG	TTgC-AGGATaACaTAATAGAGG	chr16	89434829	-	3	1
RNA	TTTCCAGGATTACGTAATAGNGG	TTTCaAGGATgAgG-AATAGAGG	chr1	121930909	+	3	1
RNA	TTTCCAGGATTACGTAATAGNGG	TTTCCAGGATTAC-TctTAtAGG	chr1	70189588	-	3	1
RNA	TTTCCAGGATTACGTAATAGNGG	aTTCCAGGATcAt-TAATAGAGG	chr1	158008024	+	3	1
RNA	TTTCCAGGATTACGTAATAGNGG	TTTtCAaGATTAtGTAA-AGTGG	chr1	143834752	+	3	1
RNA	TTTCCAGGATTACGTAATAGNGG	TgTCCt-GATTACaTAATAGGGG	chr1	95393760	-	3	1
RNA	TTTCCAGGATTACGTAATAGNGG	TgTCCtG-ATTACaTAATAGGGG	chr1	95393760	-	3	1
RNA	TTTCCAGGATTACGTAATAGNGG	T-TCCAGGAaTACaTAAaAGAGG	chr1	68371142	+	3	1
RNA	TTTCCAGGATTACGTAATAGNGG	TT-CCAGGAaTACaTAAaAGAGG	chr1	68371142	+	3	1
RNA	TTTCCAGGATTACGTAATAGNGG	TcTCCAGcATTA-GTcATAGAGG	chr1	69027987	+	3	1
RNA	TTTCCAGGATTACGTAATAGNGG	TTTCaAGGATgA-GgAATAGAGG	chr1	121930909	+	3	1
RNA	TTTCCAGGATTACGTAATAGNGG	aTTCCAGGATcA-tTAATAGAGG	chr1	158008024	+	3	1
RNA	TTTCCAGGATTACGTAATAGNGG	TgTCC-tGATTACaTAATAGGGG	chr1	95393760	-	3	1
RNA	TTTCCAGGATTACGTAATAGNGG	TTTgCAGGATcAaG-AATAGTGG	chr13	87390753	-	3	1
RNA	TTTCCAGGATTACGTAATAGNGG	TTTCCtGGATT-tGTAAgAGAGG	chr13	40691537	-	3	1
RNA	TTTCCAGGATTACGTAATAGNGG	TTTCCtGGATT-gaTAATAGCGG	chr13	115015096	+	3	1
RNA	TTTCCAGGATTACGTAATAGNGG	TTTCCtGGATTga-TAATAGCGG	chr13	115015096	+	3	1
RNA	TTTCCAGGATTACGTAATAGNGG	TTTCCtGGATTt-GTAAgAGAGG	chr13	40691537	-	3	1
RNA	TTTCCAGGATTACGTAATAGNGG	TTTCCAtaATTA-GTAATtGGGG	chr13	81277347	+	3	1
RNA	TTTCCAGGATTACGTAATAGNGG	TTTCCtGGATTg-aTAATAGCGG	chr13	115015096	+	3	1
RNA	TTTCCAGGATTACGTAATAGNGG	cTTCCAGGATTACaT-ATgGAGG	chr2	181661900	-	3	1
RNA	TTTCCAGGATTACGTAATAGNGG	cTTCCAGGATTACaTA-TgGAGG	chr2	181661900	-	3	1
RNA	TTTCCAGGATTACGTAATAGNGG	TTTCCAGGgTaAC-TAcTAGTGG	chr2	50975056	-	3	1
RNA	TTTCCAGGATTACGTAATAGNGG	TTTaCAGGATTACaTtA-AGAGG	chr2	30212933	+	3	1
RNA	TTTCCAGGATTACGTAATAGNGG	TTTaCgGGATgACGTAAT-GAGG	chr2	24179504	+	3	1
RNA	TTTCCAGGATTACGTAATAGNGG	TTTCCAGG-TaACGgAAgAGAGG	chr2	76892823	+	3	1
RNA	TTTCCAGGATTACGTAATAGNGG	TTTCCA-GAgTggGTAATAGAGG	chr2	135738438	-	3	1
RNA	TTTCCAGGATTACGTAATAGNGG	TTTCCAG-AgTggGTAATAGAGG	chr2	135738438	-	3	1
RNA	TTTCCAGGATTACGTAATAGNGG	gTTCCA-tATTACGTAAgAGGGG	chr2	173219310	+	3	1
RNA	TTTCCAGGATTACGTAATAGNGG	gTTCCAt-ATTACGTAAgAGGGG	chr2	173219310	+	3	1
RNA	TTTCCAGGATTACGTAATAGNGG	TTTCCAGGAgTA-GTgATgGGGG	chr2	28726235	+	3	1
RNA	TTTCCAGGATTACGTAATAGNGG	TTaCCAGGATTA-GTAATttTGG	chr2	130756023	-	3	1
RNA	TTTCCAGGATTACGTAATAGNGG	TTT-CAGGATTAaGaAATtGAGG	chr2	29515953	-	3	1
RNA	TTTCCAGGATTACGTAATAGNGG	TTTC-AGGATTAaGaAATtGAGG	chr2	29515953	-	3	1
RNA	TTTCCAGGATTACGTAATAGNGG	TTT-CAGGgTTACGaAATcGTGG	chr2	150706434	-	3	1
RNA	TTTCCAGGATTACGTAATAGNGG	TTTC-AGGgTTACGaAATcGTGG	chr2	150706434	-	3	1
RNA	TTTCCAGGATTACGTAATAGNGG	TTTCCAGcATTAC-TAAcAcAGG	chr19	48853484	+	3	1
RNA	TTTCCAGGATTACGTAATAGNGG	TTTCCAGGATaAaGgAA-AGGGG	chr19	15346369	+	3	1
RNA	TTTCCAGGATTACGTAATAGNGG	TTTCCA-GATactGTAATAGAGG	chr19	41662423	+	3	1
RNA	TTTCCAGGATTACGTAATAGNGG	TTTCCAG-ATactGTAATAGAGG	chr19	41662423	+	3	1
RNA	TTTCCAGGATTACGTAATAGNGG	TTTCCAGGAgTA-GaAtTAGAGG	chr19	26558484	-	3	1
RNA	TTTCCAGGATTACGTAATAGNGG	TTTCaAGGATTA-GTAAacGTGG	chr19	27317402	-	3	1
RNA	TTTCCAGGATTACGTAATAGNGG	TTTCCAGGATTgaG-AATgGCGG	chr15	37103556	+	3	1
RNA	TTTCCAGGATTACGTAATAGNGG	TTTCtAGGATTACt-AAcAGTGG	chr15	69318259	-	3	1
RNA	TTTCCAGGATTACGTAATAGNGG	TTTCCAGGATT-CtTtATAtAGG	chr15	53843379	+	3	1
RNA	TTTCCAGGATTACGTAATAGNGG	TTTCCtGGATT-CaTAATAaAGG	chr15	90721501	-	3	1
RNA	TTTCCAGGATTACGTAATAGNGG	TTTCCAGGATTctGTcA-AGGGG	chr15	88426920	+	3	1
RNA	TTTCCAGGATTACGTAATAGNGG	TTTCCAGaATgAaGTAAT-GAGG	chr15	43177891	+	3	1
RNA	TTTCCAGGATTACGTAATAGNGG	TTTCtAGGATTA-cTAAcAGTGG	chr15	69318259	-	3	1
RNA	TTTCCAGGATTACGTAATAGNGG	ccTCC-GGATTACGTAATtGCGG	chr15	76307379	+	3	1
RNA	TTTCCAGGATTACGTAATAGNGG	TTTCCAGGtTcACG-AAcAGTGG	chr17	88772127	+	3	1
RNA	TTTCCAGGATTACGTAATAGNGG	TTTgtAGGATT-CcTAATAGTGG	chr17	75984657	-	3	1
RNA	TTTCCAGGATTACGTAATAGNGG	TTTtCAGGATTAa-TAATAaTGG	chr17	60436015	-	3	1
RNA	TTTCCAGGATTACGTAATAGNGG	TTTgtAGGATTcC-TAATAGTGG	chr17	75984657	-	3	1
RNA	TTTCCAGGATTACGTAATAGNGG	TTTCaAGGAcTAC-TAAcAGTGG	chr17	82406545	-	3	1
RNA	TTTCCAGGATTACGTAATAGNGG	TTTCCAGGATaAaGTAA-gGTGG	chr17	25442507	-	3	1
RNA	TTTCCAGGATTACGTAATAGNGG	TTTCCAGGATaAaGTAAg-GTGG	chr17	25442507	-	3	1
RNA	TTTCCAGGATTACGTAATAGNGG	TTTCCA-aATgAaGTAATAGTGG	chr17	21882371	-	3	1
RNA	TTTCCAGGATTACGTAATAGNGG	TTTCCAa-ATgAaGTAATAGTGG	chr17	21882371	-	3	1
RNA	TTTCCAGGATTACGTAATAGNGG	TTTCCA-aATgAaGTAATAGTGG	chr17	22290182	-	3	1
RNA	TTTCCAGGATTACGTAATAGNGG	TTTCCAa-ATgAaGTAATAGTGG	chr17	22290182	-	3	1
RNA	TTTCCAGGATTACGTAATAGNGG	TTTCCtGGATgA-GTAAgAGGGG	chr17	48362865	+	3	1
RNA	TTTCCAGGATTACGTAATAGNGG	TTTtCAGGATTA-aTAATAaTGG	chr17	60436015	-	3	1
RNA	TTTCCAGGATTACGTAATAGNGG	TTTCtAcGATT-CaTAATAGTGG	chr10	107769790	+	3	1
RNA	TTTCCAGGATTACGTAATAGNGG	aTgCCAGGATTAC-TAATAtGGG	chr10	72385013	-	3	1
RNA	TTTCCAGGATTACGTAATAGNGG	TTTaCA-GATTcCaTAATAGAGG	chr10	129170724	-	3	1
RNA	TTTCCAGGATTACGTAATAGNGG	TTTaCAG-ATTcCaTAATAGAGG	chr10	129170724	-	3	1
RNA	TTTCCAGGATTACGTAATAGNGG	TTaCCAGGA-TACtTAATtGGGG	chr10	39225430	+	3	1
RNA	TTTCCAGGATTACGTAATAGNGG	TTaCCAGGAT-ACtTAATtGGGG	chr10	39225430	+	3	1
RNA	TTTCCAGGATTACGTAATAGNGG	TTT-CAGGgTTACGagATAGTGG	chr10	34899170	-	3	1
RNA	TTTCCAGGATTACGTAATAGNGG	TTTC-AGGgTTACGagATAGTGG	chr10	34899170	-	3	1
RNA	TTTCCAGGATTACGTAATAGNGG	TgT-tAGGATgACGTAATAGTGG	chr10	68315101	-	3	1
RNA	TTTCCAGGATTACGTAATAGNGG	TgTt-AGGATgACGTAATAGTGG	chr10	68315101	-	3	1
RNA	TTTCCAGGATTACGTAATAGNGG	TTT-CAtGAcTAgGTAATAGGGG	chr10	100280353	+	3	1
RNA	TTTCCAGGATTACGTAATAGNGG	TTTC-AtGAcTAgGTAATAGGGG	chr10	100280353	+	3	1
RNA	TTTCCAGGATTACGTAATAGNGG	TTcCCAGGAacACGTAAT-GAGG	chr6	12531334	-	3	1
RNA	TTTCCAGGATTACGTAATAGNGG	TTTCaA-GATTAgGTgATAGTGG	chr6	8462210	+	3	1
RNA	TTTCCAGGATTACGTAATAGNGG	TTTCaAG-ATTAgGTgATAGTGG	chr6	8462210	+	3	1
RNA	TTTCCAGGATTACGTAATAGNGG	TTTCCA-GATTgtGTAtTAGTGG	chr6	15020730	-	3	1
RNA	TTTCCAGGATTACGTAATAGNGG	TTTCCAG-ATTgtGTAtTAGTGG	chr6	15020730	-	3	1
RNA	TTTCCAGGATTACGTAATAGNGG	TTTCCA-aATTAaGTAAgAGCGG	chr6	99725883	+	3	1
RNA	TTTCCAGGATTACGTAATAGNGG	TTTCCAa-ATTAaGTAAgAGCGG	chr6	99725883	+	3	1
RNA	TTTCCAGGATTACGTAATAGNGG	TTTCCAGGAcTA-GaAATtGAGG	chr6	11483710	+	3	1
RNA	TTTCCAGGATTACGTAATAGNGG	TTTCCAtGgTgA-GTAATAGTGG	chr6	42680643	-	3	1
RNA	TTTCCAGGATTACGTAATAGNGG	TTTtCAtGA-TAtGTAATAGTGG	chr6	63541855	+	3	1
RNA	TTTCCAGGATTACGTAATAGNGG	TTTtCAtGAT-AtGTAATAGTGG	chr6	63541855	+	3	1
RNA	TTTCCAGGATTACGTAATAGNGG	TTT-CAaGATTAgGTgATAGTGG	chr6	8462210	+	3	1
RNA	TTTCCAGGATTACGTAATAGNGG	TTTC-AaGATTAgGTgATAGTGG	chr6	8462210	+	3	1
RNA	TTTCCAGGATTACGTAATAGNGG	TTTCgAGaATTACGT-ATAtGGG	chr14	107534777	-	3	1
RNA	TTTCCAGGATTACGTAATAGNGG	TTTCgAGaATTACGTA-TAtGGG	chr14	107534777	-	3	1
RNA	TTTCCAGGATTACGTAATAGNGG	TTTCCAGGATT-gGTgAgAGTGG	chr14	40761521	-	3	1
RNA	TTTCCAGGATTACGTAATAGNGG	TTTgtAGGATTAC-TAAcAGTGG	chr14	112787631	-	3	1
RNA	TTTCCAGGATTACGTAATAGNGG	TTTCCt-GATcACGTgATAGAGG	chr14	99656628	+	3	1
RNA	TTTCCAGGATTACGTAATAGNGG	TTTCCtG-ATcACGTgATAGAGG	chr14	99656628	+	3	1
RNA	TTTCCAGGATTACGTAATAGNGG	TTTCCAGGATTg-GTgAgAGTGG	chr14	40761521	-	3	1
RNA	TTTCCAGGATTACGTAATAGNGG	TTTCC-tGATcACGTgATAGAGG	chr14	99656628	+	3	1
RNA	TTTCCAGGATTACGTAATAGNGG	TaTCCAGGA-TAtGTAAaAGAGG	chr14	9919053	-	3	1
RNA	TTTCCAGGATTACGTAATAGNGG	TaTCCAGGAT-AtGTAAaAGAGG	chr14	9919053	-	3	1
RNA	TTTCCAGGATTACGTAATAGNGG	TTTaCAGGA-TACaTAAaAGGGG	chr14	50297183	+	3	1
RNA	TTTCCAGGATTACGTAATAGNGG	TTTaCAGGAT-ACaTAAaAGGGG	chr14	50297183	+	3	1
RNA	TTTCCAGGATTACGTAATAGNGG	TTTCCAGGcTTAaG-AAcAGTGG	chr9	94859477	+	3	1
RNA	TTTCCAGGATTACGTAATAGNGG	TTgCCA-GATTAtGTAAcAGTGG	chr9	17946934	+	3	1
RNA	TTTCCAGGATTACGTAATAGNGG	TTgCCAG-ATTAtGTAAcAGTGG	chr9	17946934	+	3	1
RNA	TTTCCAGGATTACGTAATAGNGG	TTTCaAGcATTA-GaAATAGTGG	chr9	93236996	+	3	1
RNA	TTTCCAGGATTACGTAATAGNGG	TTTCg-GaATTAtGTAATAGTGG	chr9	116654403	-	3	1
RNA	TTTCCAGGATTACGTAATAGNGG	TTTaCAGGA-aACcTAATAGAGG	chr9	15247379	-	3	1
RNA	TTTCCAGGATTACGTAATAGNGG	TTTaCAGGAa-ACcTAATAGAGG	chr9	15247379	-	3	1
RNA	TTTCCAGGATTACGTAATAGNGG	TTTCCAGGA-TAgGgAATgGGGG	chr9	29074375	+	3	1
RNA	TTTCCAGGATTACGTAATAGNGG	TTTCCAGGAT-AgGgAATgGGGG	chr9	29074375	+	3	1
RNA	TTTCCAGGATTACGTAATAGNGG	TTT-CgGaATTAtGTAATAGTGG	chr9	116654403	-	3	1
RNA	TTTCCAGGATTACGTAATAGNGG	TTTC-gGaATTAtGTAATAGTGG	chr9	116654403	-	3	1
RNA	TTTCCAGGATTACGTAATAGNGG	TTTCCAGGATTACG-cccAGGGG	chrX	56506055	-	3	1
RNA	TTTCCAGGATTACGTAATAGNGG	TTTCCAGGATTAat-AAaAGGGG	chrX	112685018	-	3	1
RNA	TTTCCAGGATTACGTAATAGNGG	TTTCtAGGATTAgG-AtTAGAGG	chrX	167582046	+	3	1
RNA	TTTCCAGGATTACGTAATAGNGG	TTTCCAGGATTACGc-ccAGGGG	chrX	56506055	-	3	1
RNA	TTTCCAGGATTACGTAATAGNGG	TTTCCAGGATTACGcc-cAGGGG	chrX	56506055	-	3	1
RNA	TTTCCAGGATTACGTAATAGNGG	TTTCtAGGATT-CcTAAcAGTGG	chrX	90011739	-	3	1
RNA	TTTCCAGGATTACGTAATAGNGG	TTTCCAGGATT-aaTAAaAGGGG	chrX	112685018	-	3	1
RNA	TTTCCAGGATTACGTAATAGNGG	TTTCCAGGgcTAC-TAATAcAGG	chrX	62317482	+	3	1
RNA	TTTCCAGGATTACGTAATAGNGG	TTTCtAGGATTcC-TAAcAGTGG	chrX	90011739	-	3	1
RNA	TTTCCAGGATTACGTAATAGNGG	TTTCCAGGATTtC-TAtcAGTGG	chrX	132667630	+	3	1
RNA	TTTCCAGGATTACGTAATAGNGG	TTTCCAGGATTACGccc-AGGGG	chrX	56506055	-	3	1
RNA	TTTCCAGGATTACGTAATAGNGG	TTTCCAGGATTtCtTtA-AGGGG	chrX	105758143	-	3	1
RNA	TTTCCAGGATTACGTAATAGNGG	TTTCCAGGATTAataAA-AGGGG	chrX	112685018	-	3	1
RNA	TTTCCAGGATTACGTAATAGNGG	TTTCCA-GATTAgGaAATtGAGG	chrX	11406046	-	3	1
RNA	TTTCCAGGATTACGTAATAGNGG	TTTCCAG-ATTAgGaAATtGAGG	chrX	11406046	-	3	1
RNA	TTTCCAGGATTACGTAATAGNGG	TTTtCA-GATTACtTAAaAGTGG	chrX	133381284	+	3	1
RNA	TTTCCAGGATTACGTAATAGNGG	TTTtCAG-ATTACtTAAaAGTGG	chrX	133381284	+	3	1
RNA	TTTCCAGGATTACGTAATAGNGG	TTTtCAGGATaA-GaAATAGTGG	chrX	7184630	-	3	1
RNA	TTTCCAGGATTACGTAATAGNGG	TTTCCAtGAcTA-GTAtTAGGGG	chrX	68722929	+	3	1
RNA	TTTCCAGGATTACGTAATAGNGG	TTTCtAGGATTA-GgAtTAGAGG	chrX	167582046	+	3	1
RNA	TTTCCAGGATTACGTAATAGNGG	TTTtCAGGA-TAaGaAATAGTGG	chrX	7184630	-	3	1
RNA	TTTCCAGGATTACGTAATAGNGG	TTTtCAGGAT-AaGaAATAGTGG	chrX	7184630	-	3	1
RNA	TTTCCAGGATTACGTAATAGNGG	TTTCCAcGA-TACaTAgTAGAGG	chrX	78320316	-	3	1
RNA	TTTCCAGGATTACGTAATAGNGG	TTTCCAcGAT-ACaTAgTAGAGG	chrX	78320316	-	3	1
RNA	TTTCCAGGATTACGTAATAGNGG	TTTtCAGaATTAC-TAATAaAGG	chr18	4395148	+	3	1
RNA	TTTCCAGGATTACGTAATAGNGG	TaTgCAGGATTtC-TAATAGTGG	chr18	31158366	+	3	1
RNA	TTTCCAGGATTACGTAATAGNGG	TTTCCAGGAccACaTAA-AGTGG	chr18	13489246	-	3	1
RNA	TTTCCAGGATTACGTAATAGNGG	TTTCCAGGATaAaGgAA-AGGGG	chr18	25167883	-	3	1
RNA	TTTCCAGGATTACGTAATAGNGG	TTTCCAGGATaAtGTAA-AtGGG	chr18	37287230	-	3	1
RNA	TTTCCAGGATTACGTAATAGNGG	TTTCaAGG-TTAaGTAATAaAGG	chr18	14238673	+	3	1
RNA	TTTCCAGGATTACGTAATAGNGG	T-TCCAGGgcTACGTAAaAGAGG	chr18	63803903	-	3	1
RNA	TTTCCAGGATTACGTAATAGNGG	TT-CCAGGgcTACGTAAaAGAGG	chr18	63803903	-	3	1
RNA	TTTCCAGGATTACGTAATAGNGG	TTTCtAaGATTAtGT-ATAGTGG	chr11	88940516	-	3	1
RNA	TTTCCAGGATTACGTAATAGNGG	TTTCtAaGATTAtGTA-TAGTGG	chr11	88940516	-	3	1
RNA	TTTCCAGGATTACGTAATAGNGG	TTTCCAGGtcTgC-TAATAGAGG	chr11	43019807	-	3	1
RNA	TTTCCAGGATTACGTAATAGNGG	TTTgaAGGATTACaTAAT-GAGG	chr11	61114242	+	3	1
RNA	TTTCCAGGATTACGTAATAGNGG	TTTCCAGGATTA-GcggTAGAGG	chr11	51642705	-	3	1
DNA	TTT-CCAGGATTACGTAATAGNGG	gTTTCCAGGATTACGTAATAGTGG	chr7	87483947	+	1	1
DNA	T-TTCCAGGATTACGTAATAGNGG	gTTTCCAGGATTACGTAATAGTGG	chr7	87483947	+	1	1
DNA	TT-TCCAGGATTACGTAATAGNGG	gTTTCCAGGATTACGTAATAGTGG	chr7	87483947	+	1	1
DNA	TTTC-CAGGATTACGTAATAGNGG	gTTtCCAGGATTACGTAATAGTGG	chr7	87483947	+	2	1
DNA	TTTCC-AGGATTACGTAATAGNGG	gTTtCCAGGATTACGTAATAGTGG	chr7	87483947	+	2	1
DNA	TTTCC-AGGATTACGTAATAGNGG	TgTCCTAGGATTACGTAATgGAGG	chr4	39415983	+	2	1
DNA	TTTCCAGGATTAC-GTAATAGNGG	TTTCtAGGATgACTGTAATAGAGG	chr1	35017347	+	2	1
DNA	TTTCCAGGATTACGTAATA-GNGG	TTTaCAGaATTACGTAATATGAGG	chr15	67989755	-	2	1
DNA	TTTCCAGGATT-ACGTAATAGNGG	cTTaCAGGATTCACaTAATAGGGG	chr8	35947608	-	3	1
DNA	TTTCCAGGATTACGTAAT-AGNGG	TTTCCAGGATTAtGaAATGAaTGG	chr8	102844168	-	3	1
DNA	TTTCCAGGATTA-CGTAATAGNGG	TTTgaAGGATTAGCtTAATAGAGG	chr12	32157381	+	3	1
DNA	TTTCCAGGATTA-CGTAATAGNGG	TTTCCAGaATTATCtTAAcAGAGG	chr3	29340014	+	3	1
DNA	TTT-CCAGGATTACGTAATAGNGG	TTTTCaAGGATTACaTAATgGAGG	chr3	78672230	+	3	1
DNA	T-TTCCAGGATTACGTAATAGNGG	TTTTCaAGGATTACaTAATgGAGG	chr3	78672230	+	3	1
DNA	TT-TCCAGGATTACGTAATAGNGG	TTTTCaAGGATTACaTAATgGAGG	chr3	78672230	+	3	1
DNA	TTTCC-AGGATTACGTAATAGNGG	TTTtCAAGGATTACaTAATgGAGG	chr3	78672230	+	3	1
DNA	TTTCCA-GGATTACGTAATAGNGG	TTTtCAAGGATTACaTAATgGAGG	chr3	78672230	+	3	1
DNA	TTTCCA-GGATTACGTAATAGNGG	gTTtCcAGGATTACGTAATAGTGG	chr7	87483947	+	3	1
DNA	TTTCCAGGATTACGTAA-TAGNGG	TTgCCAGcATTAtGTAACTAGCGG	chr7	40689321	-	3	1
DNA	TTT-CCAGGATTACGTAATAGNGG	TgTCCtAGGATTACGTAATgGAGG	chr4	39415983	+	3	1
DNA	T-TTCCAGGATTACGTAATAGNGG	TGTcCtAGGATTACGTAATgGAGG	chr4	39415983	+	3	1
DNA	TTTCCAGGATTAC-GTAATAGNGG	TTTCCAGGAaTACTGTAATtaGGG	chr4	73811890	-	3	1
DNA	TTTCCAGGATTAC-GTAATAGNGG	TTTCCAGGAacACGGTAATAaTGG	chr4	85606282	+	3	1
DNA	TTTC-CAGGATTACGTAATAGNGG	TgTCCtAGGATTACGTAATgGAGG	chr4	39415983	+	3	1
DNA	TTTCCA-GGATTACGTAATAGNGG	TgTCCtAGGATTACGTAATgGAGG	chr4	39415983	+	3	1
DNA	TTTCCAGGATTACG-TAATAGNGG	TTTCCAGGcTTACGATAcgAGGGG	chr4	7547958	+	3	1
DNA	TTTCCAGGATTACG-TAATAGNGG	TTTCCAGGAacACGGTAATAaTGG	chr4	85606282	+	3	1
DNA	TTTCCAGGATTACGT-AATAGNGG	TTTCCAGGtgTgCGTTAATAGTGG	chr5	17982357	-	3	1
DNA	TTTCCAGGATTACGT-AATAGNGG	TTTCCtaGATTAtGTTAATAGAGG	chr5	19159657	-	3	1
DNA	TTTCCAGGATTACGTAAT-AGNGG	TTTCCAGGAaTAaGTcATGAGAGG	chr5	107866530	-	3	1
DNA	TTTCCAGGATTACG-TAATAGNGG	TTTCCAGGtgTgCGTTAATAGTGG	chr5	17982357	-	3	1
DNA	TTTCCAGGATTACG-TAATAGNGG	TTTCCtaGATTAtGTTAATAGAGG	chr5	19159657	-	3	1
DNA	TTTCCAGGATTACGTAA-TAGNGG	TTTCCAGGAgTAaGTAAGTgGTGG	chr16	87831476	+	3	1
DNA	TTTCCAGGATTA-CGTAATAGNGG	TTTCtAGGATgACtGTAATAGAGG	chr1	35017347	+	3	1
DNA	TTTCCAGGATTA-CGTAATAGNGG	TTTCCAGcATTATaGTcATAGAGG	chr1	80963698	+	3	1
DNA	TTTCCAGGATTAC-GTAATAGNGG	TTTCCAGcATTAtAGTcATAGAGG	chr1	80963698	+	3	1
DNA	TT-TCCAGGATTACGTAATAGNGG	TTATCaAGcATTACGTAATtGTGG	chr1	110477070	+	3	1
DNA	TTTCCAGGATTACG-TAATAGNGG	TTTCtAGGATgACtGTAATAGAGG	chr1	35017347	+	3	1
DNA	TTTCCAGGATTACGT-AATAGNGG	TTTCCAaGcTTtCGTAAATAGTGG	chr13	81219055	-	3	1
DNA	TTTCCAGGATTACGTA-ATAGNGG	TTTCCAaGcTTtCGTAAATAGTGG	chr13	81219055	-	3	1
DNA	TTTCCAGGATTACGTAA-TAGNGG	TTTCCAaGcTTtCGTAAATAGTGG	chr13	81219055	-	3	1
DNA	TTTCCAGGA-TTACGTAATAGNGG	TTTCCAGGAGTTAaGagATAGTGG	chr2	4900571	+	3	1
DNA	TTTCCAGGATTAC-GTAATAGNGG	gTTCCAGGATTACAGTAgTgGTGG	chr2	85062576	+	3	1
DNA	TT-TCCAGGATTACGTAATAGNGG	TTGTCCAGaATTACtTAAgAGAGG	chr2	32429724	-	3	1
DNA	TTTCCAGG-ATTACGTAATAGNGG	TTTCCAGGAATTACcTgATAaCGG	chr19	41892194	-	3	1
DNA	TTTCCAGGA-TTACGTAATAGNGG	TTTCCAGGAATTACcTgATAaCGG	chr19	41892194	-	3	1
DNA	TTTCCAGGATTACG-TAATAGNGG	TTTCCAaGATgACGCTAATgGCGG	chr19	25185517	+	3	1
DNA	TTTCCAGG-ATTACGTAATAGNGG	TaaCCAGGCATTAtGTAATAGAGG	chr15	54369704	-	3	1
DNA	TTTCCAGGATTACGTA-ATAGNGG	TTTCCAGGATTcttTATATAGGGG	chr15	53843379	+	3	1
DNA	TTTCCAGGATTACGTAAT-AGNGG	TTTaCAGaATTACGTAATAtGAGG	chr15	67989755	-	3	1
DNA	TTTCCAGGATTACGT-AATAGNGG	TTaCCtGGATTACGTAAATtGAGG	chr17	29785793	+	3	1
DNA	TTTCCAGGATTACGTA-ATAGNGG	TTaCCtGGATTACGTAAATtGAGG	chr17	29785793	+	3	1
DNA	TTTCCAGGATTACGTAA-TAGNGG	TTaCCtGGATTACGTAAATtGAGG	chr17	29785793	+	3	1
DNA	TTTCCAGGATTAC-GTAATAGNGG	TaTCCAGGAaaACAGTAATAGTGG	chr10	91081994	+	3	1
DNA	TTTCCAGGAT-TACGTAATAGNGG	TTTCCAtGATCTACGaAtTAGAGG	chr10	40481066	+	3	1
DNA	TTTCCAGGATTACGTAA-TAGNGG	TTTaCAGtATTAgGTAAGTAGAGG	chr10	95084824	+	3	1
DNA	TTTCCAGGATTACGT-AATAGNGG	TTTCCAaGAaTAtGTAAATAGAGG	chr6	99672293	-	3	1
DNA	TTTCCAGGATTACGTA-ATAGNGG	TTTCCAaGAaTAtGTAAATAGAGG	chr6	99672293	-	3	1
DNA	TTTCCAGGATTACGTAA-TAGNGG	TTTCCAaGAaTAtGTAAATAGAGG	chr6	99672293	-	3	1
DNA	TTTCCAGGATTACGTAA-TAGNGG	TTTCCAGGcTTAgGTAACTtGAGG	chr6	144047347	-	3	1
DNA	TTTCCAGGATTA-CGTAATAGNGG	TTgCCAGGcTTAGgGTAATAGTGG	chr14	51361610	+	3	1
DNA	TTTCCAGGATTAC-GTAATAGNGG	TTgCCAGGcTTAgGGTAATAGTGG	chr14	51361610	+	3	1
DNA	TTTCCAGGATTAC-GTAATAGNGG	cTgCCAGGATTACAGTAAaAGGGG	chr14	100281088	+	3	1
DNA	TTTCCAGGATTACGTA-ATAGNGG	TTTCCtGtATTAaGTACATAGAGG	chr14	14572147	+	3	1
DNA	TTTCCAGGATTACG-TAATAGNGG	TTgCCAGGcTTAgGGTAATAGTGG	chr14	51361610	+	3	1
DNA	TTTCCAGGATTACG-TAATAGNGG	TTTCCAGctTTAtGATAATAGGGG	chr14	124263569	+	3	1
DNA	TTTCCAGGATTACGT-AATAGNGG	TTTCCAGGAgTACGcAAATgGTGG	chr9	100096489	+	3	1
DNA	TTTCCAGGATTACGTAATA-GNGG	TTgCCAtGATTACGTcATAAGCGG	chr9	40658417	+	3	1
DNA	TTTCCAGG-ATTACGTAATAGNGG	TTTCCAaGAATTACaTAAaAGAGG	chr9	108650445	-	3	1
DNA	TTTCCAGGA-TTACGTAATAGNGG	TTTCCAaGAATTACaTAAaAGAGG	chr9	108650445	-	3	1
DNA	TTTC-CAGGATTACGTAATAGNGG	TTTCTCAGGATTAacaAATAGTGG	chr9	51446851	+	3	1
DNA	TT-TCCAGGATTACGTAATAGNGG	TTCTCCAGaATcACaTAATAGTGG	chr9	37836658	+	3	1
DNA	TTTCC-AGGATTACGTAATAGNGG	TTTCCAAGaATTACaTAAaAGAGG	chr9	108650445	-	3	1
DNA	TTTCCA-GGATTACGTAATAGNGG	TTTCCAAGaATTACaTAAaAGAGG	chr9	108650445	-	3	1
DNA	TTTCCAGGATTACGTA-ATAGNGG	TTTCCAGGAgTACGcAAATgGTGG	chr9	100096489	+	3	1
DNA	TTTCCAGGATTACGTAAT-AGNGG	TTgCCAtGATTACGTcATAAGCGG	chr9	40658417	+	3	1
DNA	TTTCCAGGATTACGTAA-TAGNGG	TTTCCAGGAgTACGcAAATgGTGG	chr9	100096489	+	3	1
DNA	TTTCCAGGATTACG-TAATAGNGG	TTTCCAGGAgTACGCaAATgGTGG	chr9	100096489	+	3	1
DNA	TTTCCAGGATTACGTA-ATAGNGG	TTTCCAaGATTACacACATAGTGG	chrX	58206067	+	3	1
DNA	TTTCCAGGAT-TACGTAATAGNGG	TTTCCAGGATATACtgAATAcTGG	chrX	131090288	+	3	1
DNA	TTTCCAGGATT-ACGTAATAGNGG	TTcCCAGaATTCACaTAATAGAGG	chr18	57031240	-	3	1
DNA	TTTCCAGGATTACGTAAT-AGNGG	TTcCCAGGATcACGTgATGAGAGG	chr11	75913757	+	3	1
DNA	TTTCCAGGATTACGTAA-TAGNGG	TTTCCAGcATTtgGTAAGTAGAGG	chr11	50867793	+	3	1

## Sheet: RGEN_Tyr2R_OffTargetSites
#Bulge type	crRNA	DNA	Chromosome	Position	Direction	Mismatches	Bulge Size
X	GCTCCCATCTTCAGCAGATGNGG	GCTCCCATCTTCAGCAGATGTGG	chr7	87483901	-	0	0
X	GCTCCCATCTTCAGCAGATGNGG	GCTCCCtTCTTCAGCAGcTGTGG	chr12	29348869	+	2	0
X	GCTCCCATCTTCAGCAGATGNGG	GCTCCCATCTTCAGCAGgaGAGG	chr10	25881737	+	2	0
X	GCTCCCATCTTCAGCAGATGNGG	tCTCCgAaCTTCAGCAGATGAGG	chr8	32012249	+	3	0
X	GCTCCCATCTTCAGCAGATGNGG	GCTaCCATCTTCAGCAGAgaGGG	chr12	46988598	+	3	0
X	GCTCCCATCTTCAGCAGATGNGG	GaTCCCATCTTCtGCtGATGTGG	chr12	55717090	-	3	0
X	GCTCCCATCTTCAGCAGATGNGG	aCTCCCATCccCAGCAGATGTGG	chr7	29351240	+	3	0
X	GCTCCCATCTTCAGCAGATGNGG	GCTCCCAgCTgCAGCtGATGTGG	chr7	81198670	-	3	0
X	GCTCCCATCTTCAGCAGATGNGG	GCTaCCtTCTTCAGCAGAaGGGG	chr7	113264193	-	3	0
X	GCTCCCATCTTCAGCAGATGNGG	GCTtCCtTCTgCAGCAGATGTGG	chr4	110391888	-	3	0
X	GCTCCCATCTTCAGCAGATGNGG	GtTCCCATCTgCtGCAGATGAGG	chr5	51353091	+	3	0
X	GCTCCCATCTTCAGCAGATGNGG	aCaCCCATgTTCAGCAGATGGGG	chr1	91445636	+	3	0
X	GCTCCCATCTTCAGCAGATGNGG	GgTCCCATCTaCAGCAGAgGAGG	chr1	131310491	-	3	0
X	GCTCCCATCTTCAGCAGATGNGG	GCTtCCtTCTgCAGCAGATGGGG	chr2	73828970	+	3	0
X	GCTCCCATCTTCAGCAGATGNGG	GCTCCCATCaTCAGCAGgaGAGG	chr2	156595846	-	3	0
X	GCTCCCATCTTCAGCAGATGNGG	GCTCCCATCTTCAGgAcAaGAGG	chr15	86431467	-	3	0
X	GCTCCCATCTTCAGCAGATGNGG	GCTCCCtcCTaCAGCAGATGAGG	chrX	51900931	-	3	0
X	GCTCCCATCTTCAGCAGATGNGG	GCTCCCtcCTTCAGCAaATGGGG	chr18	34135506	+	3	0
X	GCTCCCATCTTCAGCAGATGNGG	GCTCtCAcCTTCAGgAGAcGAGG	chr8	12589261	-	4	0
X	GCTCCCATCTTCAGCAGATGNGG	GCTCaCATCTTCcGCAGcTaAGG	chr8	36559240	+	4	0
X	GCTCCCATCTTCAGCAGATGNGG	tCTCCCAgCTTCAGtAcATGAGG	chr8	46074100	-	4	0
X	GCTCCCATCTTCAGCAGATGNGG	GgTCCCtgCTTCAGCAGgTGAGG	chr8	71329919	+	4	0
X	GCTCCCATCTTCAGCAGATGNGG	GgTCCCATCTTtAGCtGATaGGG	chr8	86565980	-	4	0
X	GCTCCCATCTTCAGCAGATGNGG	GCTCtacTCTTaAGCAGATGTGG	chr8	91686993	-	4	0
X	GCTCCCATCTTCAGCAGATGNGG	GgTCCCATtTTCAGCAccTGTGG	chr8	94027931	+	4	0
X	GCTCCCATCTTCAGCAGATGNGG	tCTtCCtTCTgCAGCAGATGGGG	chr8	113278614	-	4	0
X	GCTCCCATCTTCAGCAGATGNGG	GCaCtgATCTgCAGCAGATGGGG	chr8	114095803	-	4	0
X	GCTCCCATCTTCAGCAGATGNGG	GCggCCATCTTtcGCAGATGTGG	chr8	117520723	+	4	0
X	GCTCCCATCTTCAGCAGATGNGG	GCTtCaATgTTCAGCAGtTGTGG	chr12	30292639	-	4	0
X	GCTCCCATCTTCAGCAGATGNGG	GCTtaCATCTgCAGCAGcTGTGG	chr12	59495442	+	4	0
X	GCTCCCATCTTCAGCAGATGNGG	GCTgCCATCggCAGgAGATGTGG	chr12	80975126	+	4	0
X	GCTCCCATCTTCAGCAGATGNGG	GCcCtCATgTcCAGCAGATGTGG	chr12	88406832	+	4	0
X	GCTCCCATCTTCAGCAGATGNGG	GCTtCCAgCTTCtGCAGtTGAGG	chr12	109310728	-	4	0
X	GCTCCCATCTTCAGCAGATGNGG	cCTCCCATCcTgtGCAGATGTGG	chr12	111526643	+	4	0
X	GCTCCCATCTTCAGCAGATGNGG	GCTtCCccCTgCAGCAGATGAGG	chr3	54337711	+	4	0
X	GCTCCCATCTTCAGCAGATGNGG	GCTgCCtTCTgCAGCAcATGGGG	chr3	81328876	-	4	0
X	GCTCCCATCTTCAGCAGATGNGG	tCTggCtTCTTCAGCAGATGGGG	chr3	123059509	+	4	0
X	GCTCCCATCTTCAGCAGATGNGG	tCTtCCATCTTCAGCAGAacTGG	chr3	125504770	-	4	0
X	GCTCCCATCTTCAGCAGATGNGG	GCTCCaAgtTcCAGCAGATGTGG	chr3	133484952	+	4	0
X	GCTCCCATCTTCAGCAGATGNGG	GCTtCttTCTgCAGCAGATGGGG	chr3	145583571	-	4	0
X	GCTCCCATCTTCAGCAGATGNGG	GCTtaCAcCTTCAGaAGATGGGG	chr3	149281858	+	4	0
X	GCTCCCATCTTCAGCAGATGNGG	GaTCtCcTCTTCAGaAGATGTGG	chr7	6610256	+	4	0
X	GCTCCCATCTTCAGCAGATGNGG	tCTatCATCTTCAGaAGATGAGG	chr7	48485443	-	4	0
X	GCTCCCATCTTCAGCAGATGNGG	GtTCCCtTCTTCctCAGATGTGG	chr7	62480089	+	4	0
X	GCTCCCATCTTCAGCAGATGNGG	GCTCCCAgCTTCAGgAGgTcCGG	chr7	67488259	-	4	0
X	GCTCCCATCTTCAGCAGATGNGG	GCTtCCtcCTgCAGCAGATGGGG	chr7	70201530	-	4	0
X	GCTCCCATCTTCAGCAGATGNGG	GCTCCCATtTTCAaCAtATcTGG	chr7	76534317	-	4	0
X	GCTCCCATCTTCAGCAGATGNGG	GgTCtCATCcTCAaCAGATGAGG	chr7	100338337	-	4	0
X	GCTCCCATCTTCAGCAGATGNGG	GaTCCCAgCTTCAGCAagTGTGG	chr7	137169510	-	4	0
X	GCTCCCATCTTCAGCAGATGNGG	GCTtCCtcCTTtAGCAGATGGGG	chr7	140315239	+	4	0
X	GCTCCCATCTTCAGCAGATGNGG	GCTCtCATCTgCAGCAGAcaGGG	chr7	140360574	+	4	0
X	GCTCCCATCTTCAGCAGATGNGG	cCTCCCATCTcCAGCAtATcTGG	chr4	8018768	-	4	0
X	GCTCCCATCTTCAGCAGATGNGG	GCTCCCcTCTTCttCAGcTGAGG	chr4	15326850	-	4	0
X	GCTCCCATCTTCAGCAGATGNGG	GCTtCCtTCTgaAGCAGATGGGG	chr4	25313026	+	4	0
X	GCTCCCATCTTCAGCAGATGNGG	GtTCCCtTCTgCAaCAGATGGGG	chr4	40012830	+	4	0
X	GCTCCCATCTTCAGCAGATGNGG	GCcCCCATCTcCAGCAaAgGCGG	chr4	47437763	+	4	0
X	GCTCCCATCTTCAGCAGATGNGG	GgTCaCATCcTCAGtAGATGTGG	chr4	62753402	+	4	0
X	GCTCCCATCTTCAGCAGATGNGG	tgTCCCATCTTgAGCAGcTGGGG	chr4	86326844	+	4	0
X	GCTCCCATCTTCAGCAGATGNGG	GCTtCCtcCTgCAGCAGATGGGG	chr4	101090889	+	4	0
X	GCTCCCATCTTCAGCAGATGNGG	GCTtCCtcCTgCAGCAGATGGGG	chr4	101090970	+	4	0
X	GCTCCCATCTTCAGCAGATGNGG	GCTaCtgTCTTCAaCAGATGGGG	chr4	117311039	+	4	0
X	GCTCCCATCTTCAGCAGATGNGG	GCTgCCATCTTCAGgAGtTtGGG	chr4	121241531	-	4	0
X	GCTCCCATCTTCAGCAGATGNGG	GgTCCCtTCTTCAGCAGAccAGG	chr4	128560925	+	4	0
X	GCTCCCATCTTCAGCAGATGNGG	GCTCCgAcCTTCAtgAGATGGGG	chr4	143319975	-	4	0
X	GCTCCCATCTTCAGCAGATGNGG	cCTCCCAcCTTCAtCAGAcGTGG	chr4	143725453	-	4	0
X	GCTCCCATCTTCAGCAGATGNGG	GgTttCATCTcCAGCAGATGTGG	chr4	152655684	+	4	0
X	GCTCCCATCTTCAGCAGATGNGG	atTCCCATCTaCAGCtGATGTGG	chr4	153026490	-	4	0
X	GCTCCCATCTTCAGCAGATGNGG	GgTagCATCTTtAGCAGATGGGG	chr5	25567246	+	4	0
X	GCTCCCATCTTCAGCAGATGNGG	GCcaCCATCTTgAGCAGAaGAGG	chr5	30154940	+	4	0
X	GCTCCCATCTTCAGCAGATGNGG	cCTCCCATCTTCAGCtGgaGGGG	chr5	35679886	+	4	0
X	GCTCCCATCTTCAGCAGATGNGG	GCTCCCAcCTTCAGCtcAgGAGG	chr5	36005310	-	4	0
X	GCTCCCATCTTCAGCAGATGNGG	GCTCCCAgaTTCAGgAGcTGAGG	chr5	53720886	+	4	0
X	GCTCCCATCTTCAGCAGATGNGG	cCTCCCAggTcCAGCAGATGGGG	chr5	56358835	-	4	0
X	GCTCCCATCTTCAGCAGATGNGG	GCTCagATCTcCAcCAGATGGGG	chr5	63109875	+	4	0
X	GCTCCCATCTTCAGCAGATGNGG	GCTCtCAgCTaaAGCAGATGGGG	chr5	76558710	-	4	0
X	GCTCCCATCTTCAGCAGATGNGG	tCTCgCAgCTcCAGCAGATGAGG	chr5	77469436	+	4	0
X	GCTCCCATCTTCAGCAGATGNGG	GCTCCCATCTgatGCtGATGCGG	chr5	88382140	-	4	0
X	GCTCCCATCTTCAGCAGATGNGG	GCTtCCATCTgCtGCAGAaGAGG	chr5	90036082	-	4	0
X	GCTCCCATCTTCAGCAGATGNGG	GCTtCCtcCTgCAGCAGATGGGG	chr5	90780991	+	4	0
X	GCTCCCATCTTCAGCAGATGNGG	GaTaCCATCTTCAGCAGggGTGG	chr5	138194242	+	4	0
X	GCTCCCATCTTCAGCAGATGNGG	ctTgCCtTCTTCAGCAGATGGGG	chr5	139883189	+	4	0
X	GCTCCCATCTTCAGCAGATGNGG	GCTtCCtcCTgCAGCAGATGGGG	chr5	150618006	+	4	0
X	GCTCCCATCTTCAGCAGATGNGG	GgcCCCAcCcTCAGCAGATGAGG	chr16	5965515	-	4	0
X	GCTCCCATCTTCAGCAGATGNGG	GaTCtCtTCTTCAGaAGATGTGG	chr16	7739119	-	4	0
X	GCTCCCATCTTCAGCAGATGNGG	GaTCCCtaCTTCAGCAGcTGAGG	chr16	15797086	-	4	0
X	GCTCCCATCTTCAGCAGATGNGG	GtTCCCATCTgagGCAGATGTGG	chr16	35607543	+	4	0
X	GCTCCCATCTTCAGCAGATGNGG	GCTtCCtcCTaCAGCAGATGGGG	chr16	91949289	-	4	0
X	GCTCCCATCTTCAGCAGATGNGG	GCaCCCATCTTCgGCAGAacTGG	chr16	93120547	-	4	0
X	GCTCCCATCTTCAGCAGATGNGG	GCTCCCATCTaCAcCAGcaGAGG	chr16	95045076	-	4	0
X	GCTCCCATCTTCAGCAGATGNGG	GCTtCCtcCTgCAGCAGATGGGG	chr1	20034239	-	4	0
X	GCTCCCATCTTCAGCAGATGNGG	GCTtCCtcCTgCAGCAGATGGGG	chr1	25002853	+	4	0
X	GCTCCCATCTTCAGCAGATGNGG	GCTCCtgTCTTCAGgAGAaGGGG	chr1	35438252	-	4	0
X	GCTCCCATCTTCAGCAGATGNGG	GCTtCCtcCTgCAGCAGATGGGG	chr1	37831909	-	4	0
X	GCTCCCATCTTCAGCAGATGNGG	GCTCCCATCTTCAtCcaATcAGG	chr1	56758700	+	4	0
X	GCTCCCATCTTCAGCAGATGNGG	cCTCCCATCTcCAGCtGcTGGGG	chr1	74010123	+	4	0
X	GCTCCCATCTTCAGCAGATGNGG	tCTCCCAgCTcCAGCAGcTGTGG	chr1	173336227	-	4	0
X	GCTCCCATCTTCAGCAGATGNGG	GCTCaCtTCaTCtGCAGATGGGG	chr1	178485178	-	4	0
X	GCTCCCATCTTCAGCAGATGNGG	GtTCCCATCTTCAtCgGtTGTGG	chr1	184220070	+	4	0
X	GCTCCCATCTTCAGCAGATGNGG	aCTCCgATCaTCAGtAGATGTGG	chr13	29042265	+	4	0
X	GCTCCCATCTTCAGCAGATGNGG	GCTtCttTCTgCAGCAGATGGGG	chr13	106142868	+	4	0
X	GCTCCCATCTTCAGCAGATGNGG	GCTCaCATCcTCtGCAaATGTGG	chr13	109204567	+	4	0
X	GCTCCCATCTTCAGCAGATGNGG	GCTCCCAaCTTCAGCAttTcTGG	chr2	5636531	+	4	0
X	GCTCCCATCTTCAGCAGATGNGG	GCTtCCATCccCAGCAtATGGGG	chr2	32107040	-	4	0
X	GCTCCCATCTTCAGCAGATGNGG	GCTCCCATCaTttGCAGATtTGG	chr2	60027032	+	4	0
X	GCTCCCATCTTCAGCAGATGNGG	GCTtCCtcCTgCAGCAGATGTGG	chr2	64428125	-	4	0
X	GCTCCCATCTTCAGCAGATGNGG	GCTtCCtcCTgCAGCAGATGGGG	chr2	80769996	+	4	0
X	GCTCCCATCTTCAGCAGATGNGG	GCTtCCtcCTgCAGCAGATGGGG	chr2	143464186	+	4	0
X	GCTCCCATCTTCAGCAGATGNGG	ctTCCCATtTTtAGCAGATGTGG	chr2	147876176	-	4	0
X	GCTCCCATCTTCAGCAGATGNGG	GacCCCtTCTTCAGCcGATGAGG	chr2	153506339	+	4	0
X	GCTCCCATCTTCAGCAGATGNGG	GCTCCagTCTaCAGaAGATGCGG	chr2	157802928	-	4	0
X	GCTCCCATCTTCAGCAGATGNGG	aaTCCCATCTTCcaCAGATGAGG	chr19	5454019	+	4	0
X	GCTCCCATCTTCAGCAGATGNGG	GCTCCCATCcTCAtCtGAaGAGG	chr19	47901784	+	4	0
X	GCTCCCATCTTCAGCAGATGNGG	GCaCaCATCTgCAcCAGATGGGG	chr15	11749578	+	4	0
X	GCTCCCATCTTCAGCAGATGNGG	GCTCtCATCTaCtGCAGgTGAGG	chr15	25069022	-	4	0
X	GCTCCCATCTTCAGCAGATGNGG	ttTCCCAgCTTCAGCAGATcTGG	chr15	26429845	+	4	0
X	GCTCCCATCTTCAGCAGATGNGG	GCTttCATCTTaAGCAGATaAGG	chr15	40713141	-	4	0
X	GCTCCCATCTTCAGCAGATGNGG	cCTCCCATtcTCAcCAGATGGGG	chr15	77279839	-	4	0
X	GCTCCCATCTTCAGCAGATGNGG	GaTCtCcTCTTCAGaAGATGTGG	chrY	6860186	+	4	0
X	GCTCCCATCTTCAGCAGATGNGG	GaTCCCccCTTCAGaAGATGTGG	chrY	10159582	+	4	0
X	GCTCCCATCTTCAGCAGATGNGG	GaTCCCccCTTCAGaAGATGTGG	chrY	10764828	+	4	0
X	GCTCCCATCTTCAGCAGATGNGG	GaTCtCcTCTTCAGaAGATGTGG	chrY	53796158	+	4	0
X	GCTCCCATCTTCAGCAGATGNGG	GaTCtCcTCTTCAGaAGATGTGG	chrY	66324573	-	4	0
X	GCTCCCATCTTCAGCAGATGNGG	GaTCtCcTCTTCAGaAGATGTGG	chrY	73621506	+	4	0
X	GCTCCCATCTTCAGCAGATGNGG	GCTCCCATCcTCAcCAcAgGTGG	chr17	25846583	+	4	0
X	GCTCCCATCTTCAGCAGATGNGG	GgTCCCAaCTgCAGCAGcTGCGG	chr17	45562109	-	4	0
X	GCTCCCATCTTCAGCAGATGNGG	GgTCCCAgCTgCAGCAGgTGTGG	chr17	46460747	-	4	0
X	GCTCCCATCTTCAGCAGATGNGG	GCTgCCtTCTgCAGaAGATGGGG	chr17	71707184	+	4	0
X	GCTCCCATCTTCAGCAGATGNGG	GCTCCCAgCTTCAGCcGcTcAGG	chr17	88508987	-	4	0
X	GCTCCCATCTTCAGCAGATGNGG	GCTgCCATCTTaAGCAaATtAGG	chr10	4282908	+	4	0
X	GCTCCCATCTTCAGCAGATGNGG	GCTCCCcTCgTaAGCtGATGAGG	chr10	23046707	-	4	0
X	GCTCCCATCTTCAGCAGATGNGG	GCTCCggTCTgCAtCAGATGGGG	chr10	41271562	-	4	0
X	GCTCCCATCTTCAGCAGATGNGG	GCTtCCtcCTaCAGCAGATGGGG	chr10	45733844	-	4	0
X	GCTCCCATCTTCAGCAGATGNGG	GCaCatATCTTCAcCAGATGGGG	chr10	47386856	+	4	0
X	GCTCCCATCTTCAGCAGATGNGG	GCTtCCtTCTgtAGCAGATGGGG	chr10	51350904	-	4	0
X	GCTCCCATCTTCAGCAGATGNGG	GCTtCCATtTTCAGtAGATaAGG	chr10	58694558	-	4	0
X	GCTCCCATCTTCAGCAGATGNGG	GCTCCCATCTTCAtCAcAatGGG	chr6	6695624	+	4	0
X	GCTCCCATCTTCAGCAGATGNGG	GCTtCCtcCTgCAGCAGATGGGG	chr6	26645585	+	4	0
X	GCTCCCATCTTCAGCAGATGNGG	GCTCaCtTCTTCAGCAGcTcAGG	chr6	29177804	+	4	0
X	GCTCCCATCTTCAGCAGATGNGG	cCTCCCAgCTcCAGCtGATGTGG	chr6	53715156	-	4	0
X	GCTCCCATCTTCAGCAGATGNGG	GtTaCCcTCaTCAGCAGATGTGG	chr6	63060898	+	4	0
X	GCTCCCATCTTCAGCAGATGNGG	aCTCCaATCaTCAGCAGcTGGGG	chr6	71202804	-	4	0
X	GCTCCCATCTTCAGCAGATGNGG	tCTCCCtTCTTCtGaAGATGTGG	chr6	114348295	-	4	0
X	GCTCCCATCTTCAGCAGATGNGG	GCTtCCtctTTCAGCAGATGGGG	chr6	123339604	+	4	0
X	GCTCCCATCTTCAGCAGATGNGG	GCTtCCATtTTgAGCAGATaTGG	chr14	25531754	-	4	0
X	GCTCCCATCTTCAGCAGATGNGG	GCTCCCATgTgCAGCAGtTcAGG	chr14	25755726	-	4	0
X	GCTCCCATCTTCAGCAGATGNGG	GCTtCCtcCTgCAGCAGATGGGG	chr14	29849973	+	4	0
X	GCTCCCATCTTCAGCAGATGNGG	cCTtCCATgTTCAGCAGtTGAGG	chr14	40417285	-	4	0
X	GCTCCCATCTTCAGCAGATGNGG	GCTCCCAcCTTCAGCAcAcaAGG	chr14	48983781	+	4	0
X	GCTCCCATCTTCAGCAGATGNGG	GCTgtCATCTTCAtgAGATGTGG	chr14	50224425	+	4	0
X	GCTCCCATCTTCAGCAGATGNGG	GCcCCCATCTTCAGCccAgGGGG	chr14	55728837	-	4	0
X	GCTCCCATCTTCAGCAGATGNGG	GgTCaCATCTTaAaCAGATGAGG	chr14	65043768	-	4	0
X	GCTCCCATCTTCAGCAGATGNGG	aCTgCCATCTTCAGCtGtTGTGG	chr14	75791548	-	4	0
X	GCTCCCATCTTCAGCAGATGNGG	GCTtCCATCTTCAcCAttTGTGG	chr14	77636682	-	4	0
X	GCTCCCATCTTCAGCAGATGNGG	GaTCCCAggTcCAGCAGATGAGG	chr14	116911209	+	4	0
X	GCTCCCATCTTCAGCAGATGNGG	GgTCCCATCTcCAGCAacTGGGG	chr14	122441926	+	4	0
X	GCTCCCATCTTCAGCAGATGNGG	GCTgCCcTCTTCAaCAtATGTGG	chr9	12791746	-	4	0
X	GCTCCCATCTTCAGCAGATGNGG	GCTCCCATgTTggGgAGATGAGG	chr9	31716634	+	4	0
X	GCTCCCATCTTCAGCAGATGNGG	aCTCCCcTCccCAGCAGATGTGG	chr9	34881993	+	4	0
X	GCTCCCATCTTCAGCAGATGNGG	GCgCCCAcCaTCAGCAGATaGGG	chr9	40524680	-	4	0
X	GCTCCCATCTTCAGCAGATGNGG	GtTCtCATCTTCAGCAGAcaAGG	chr9	50229694	-	4	0
X	GCTCCCATCTTCAGCAGATGNGG	tCTCCCAcCTgCAGCAGcTGGGG	chr9	54344751	+	4	0
X	GCTCCCATCTTCAGCAGATGNGG	tCTCCCATCTgCtGCAGgTGGGG	chr9	57331981	-	4	0
X	GCTCCCATCTTCAGCAGATGNGG	GaTCCCATCTTCcaaAGATGGGG	chr9	110514509	+	4	0
X	GCTCCCATCTTCAGCAGATGNGG	GaTCtCcTCTTCAGaAGATGTGG	chrX	8613017	-	4	0
X	GCTCCCATCTTCAGCAGATGNGG	GCTtCCtcCTaCAGCAGATGGGG	chrX	38591898	+	4	0
X	GCTCCCATCTTCAGCAGATGNGG	tCTtCCtTCTgCAGCAGATGTGG	chrX	135835549	-	4	0
X	GCTCCCATCTTCAGCAGATGNGG	GCTgCCAgCTTCAcCAGAaGAGG	chr18	7713591	+	4	0
X	GCTCCCATCTTCAGCAGATGNGG	aaTCCCAaCTTCAGCAGtTGAGG	chr18	27970779	+	4	0
X	GCTCCCATCTTCAGCAGATGNGG	GCTtCCtTCTaCAGaAGATGGGG	chr18	31038897	+	4	0
X	GCTCCCATCTTCAGCAGATGNGG	GCTaCCATgTaCAGCAGATaGGG	chr18	54353722	-	4	0
X	GCTCCCATCTTCAGCAGATGNGG	tCTCCCAgCTTCtGaAGATGGGG	chr18	69441841	+	4	0
X	GCTCCCATCTTCAGCAGATGNGG	GCTCCCtTCTgCtGCgGATGTGG	chr11	31996645	-	4	0
X	GCTCCCATCTTCAGCAGATGNGG	GCTCCCATggTCAGCAGAgaAGG	chr11	32408266	-	4	0
X	GCTCCCATCTTCAGCAGATGNGG	cCTaCCAgCcTCAGCAGATGTGG	chr11	54119424	-	4	0
X	GCTCCCATCTTCAGCAGATGNGG	GCaCCCATCTTaAGCAcAgGAGG	chr11	58781686	-	4	0
X	GCTCCCATCTTCAGCAGATGNGG	GgTCCCATCTTCgGCAtAgGAGG	chr11	69464667	-	4	0
X	GCTCCCATCTTCAGCAGATGNGG	GCTtCCATCTTCtGaAtATGGGG	chr11	98758751	-	4	0
X	GCTCCCATCTTCAGCAGATGNGG	GCTCCCATtTTCtGCAttTGGGG	chr11	114049889	+	4	0
X	GCTCCCATCTTCAGCAGATGNGG	GgcCCCATCTTCtGCAGgTGAGG	chr11	120781110	+	4	0
RNA	GCTCCCATCTTCAGCAGATGNGG	GCTaCCATCTTCAGCAGA-GAGG	chr12	46988598	+	1	1
RNA	GCTCCCATCTTCAGCAGATGNGG	c-TCCCATCTTCAGCAGATGTGG	chr7	87483901	-	1	1
RNA	GCTCCCATCTTCAGCAGATGNGG	GCTCCCATCTTCA-CAGcTGAGG	chr5	105696308	-	1	1
RNA	GCTCCCATCTTCAGCAGATGNGG	GgTCCCA-CTTCAGCAGATGTGG	chr1	166272075	+	1	1
RNA	GCTCCCATCTTCAGCAGATGNGG	GCT-CtATCTTCAcCAGATGAGG	chr8	23060350	-	2	1
RNA	GCTCCCATCTTCAGCAGATGNGG	GCTC-tATCTTCAcCAGATGAGG	chr8	23060350	-	2	1
RNA	GCTCCCATCTTCAGCAGATGNGG	GCTCt-ATCTTCAcCAGATGAGG	chr8	23060350	-	2	1
RNA	GCTCCCATCTTCAGCAGATGNGG	GgTCCCA-CTTCAtCAGATGGGG	chr8	24937015	-	2	1
RNA	GCTCCCATCTTCAGCAGATGNGG	GCTCtCATCTTCAGCAaA-GAGG	chr12	116444703	-	2	1
RNA	GCTCCCATCTTCAGCAGATGNGG	GCTCtCATCTTCAGCA-AaGAGG	chr12	116444703	-	2	1
RNA	GCTCCCATCTTCAGCAGATGNGG	GCTaCCATCTTCAG-gGATGGGG	chr12	3995054	+	2	1
RNA	GCTCCCATCTTCAGCAGATGNGG	GCTaCCATCTTCAGCAG-aGAGG	chr12	46988598	+	2	1
RNA	GCTCCCATCTTCAGCAGATGNGG	GCTaCCATCTTCAGg-GATGGGG	chr12	3995054	+	2	1
RNA	GCTCCCATCTTCAGCAGATGNGG	GCTCCtATC-TCAGCAGATtTGG	chr3	94709999	+	2	1
RNA	GCTCCCATCTTCAGCAGATGNGG	GCTCCtATCT-CAGCAGATtTGG	chr3	94709999	+	2	1
RNA	GCTCCCATCTTCAGCAGATGNGG	GCTCCtATC-TCAGCAGATtTGG	chr3	94717679	+	2	1
RNA	GCTCCCATCTTCAGCAGATGNGG	GCTCCtATCT-CAGCAGATtTGG	chr3	94717679	+	2	1
RNA	GCTCCCATCTTCAGCAGATGNGG	GaTgCCA-CTTCAGCAGATGAGG	chr3	42668294	+	2	1
RNA	GCTCCCATCTTCAGCAGATGNGG	GCTgCCATCTTCA-CgGATGAGG	chr7	47161868	+	2	1
RNA	GCTCCCATCTTCAGCAGATGNGG	ct-CCCATCTTCAGCAGATGTGG	chr7	87483901	-	2	1
RNA	GCTCCCATCTTCAGCAGATGNGG	GCTCaCATC-TCAGCAGATcAGG	chr4	127880601	+	2	1
RNA	GCTCCCATCTTCAGCAGATGNGG	GCTCaCATCT-CAGCAGATcAGG	chr4	127880601	+	2	1
RNA	GCTCCCATCTTCAGCAGATGNGG	G-TCCCATCTTgAGCAGcTGGGG	chr4	86326845	+	2	1
RNA	GCTCCCATCTTCAGCAGATGNGG	GCTCCCA-CTTCAGtAGtTGGGG	chr4	100502517	+	2	1
RNA	GCTCCCATCTTCAGCAGATGNGG	GCTCCC-TCTaCtGCAGATGTGG	chr5	128570587	+	2	1
RNA	GCTCCCATCTTCAGCAGATGNGG	GCTCCCATaTTCc-CAGATGAGG	chr5	105730723	-	2	1
RNA	GCTCCCATCTTCAGCAGATGNGG	GCTCCCATCTTCAc-AGcTGAGG	chr5	105696308	-	2	1
RNA	GCTCCCATCTTCAGCAGATGNGG	GCTCCCATaTTC-cCAGATGAGG	chr5	105730723	-	2	1
RNA	GCTCCCATCTTCAGCAGATGNGG	GCTCCCATCTTC-aCAGcTGAGG	chr5	105696308	-	2	1
RNA	GCTCCCATCTTCAGCAGATGNGG	GC-CCCAcCcTCAGCAGATGAGG	chr16	5965515	-	2	1
RNA	GCTCCCATCTTCAGCAGATGNGG	GgTCCC-aCTTCAGCAGATGTGG	chr1	166272075	+	2	1
RNA	GCTCCCATCTTCAGCAGATGNGG	GgTCCCAc-TTCAGCAGATGTGG	chr1	166272075	+	2	1
RNA	GCTCCCATCTTCAGCAGATGNGG	GCTCCaATCcT-AGCAGATGTGG	chr1	151497234	-	2	1
RNA	GCTCCCATCTTCAGCAGATGNGG	GCTgCCAcCTT-AGCAGATGAGG	chr1	167928197	-	2	1
RNA	GCTCCCATCTTCAGCAGATGNGG	GCaCCCATCTTCAG-AcATGGGG	chr1	81358696	-	2	1
RNA	GCTCCCATCTTCAGCAGATGNGG	G-TCCCATCTaCAGCAGAgGAGG	chr1	131310491	-	2	1
RNA	GCTCCCATCTTCAGCAGATGNGG	cCTCaCA-CTTCAGCAGATGAGG	chr1	15274817	+	2	1
RNA	GCTCCCATCTTCAGCAGATGNGG	tCTCCCtTCTTCAGCAGA-GAGG	chr13	45242643	-	2	1
RNA	GCTCCCATCTTCAGCAGATGNGG	GCTCaCAT-TTgAGCAGATGAGG	chr13	21263392	+	2	1
RNA	GCTCCCATCTTCAGCAGATGNGG	GCTCCCcTCTTgA-CAGATGAGG	chr2	103713719	+	2	1
RNA	GCTCCCATCTTCAGCAGATGNGG	aCTaCCATCTTCAGCA-ATGTGG	chr2	3951642	+	2	1
RNA	GCTCCCATCTTCAGCAGATGNGG	GCTCCCATC-cCAGCAGAaGAGG	chr2	56997269	-	2	1
RNA	GCTCCCATCTTCAGCAGATGNGG	GCTCCCATCc-CAGCAGAaGAGG	chr2	56997269	-	2	1
RNA	GCTCCCATCTTCAGCAGATGNGG	GCT-CCAaCTcCAGCAGATGAGG	chr2	20766580	+	2	1
RNA	GCTCCCATCTTCAGCAGATGNGG	GCTC-CAaCTcCAGCAGATGAGG	chr2	20766580	+	2	1
RNA	GCTCCCATCTTCAGCAGATGNGG	GCTCC-AaCTcCAGCAGATGAGG	chr2	20766580	+	2	1
RNA	GCTCCCATCTTCAGCAGATGNGG	GCT-tCAgCTTCAGCAGATGCGG	chr2	158570689	-	2	1
RNA	GCTCCCATCTTCAGCAGATGNGG	GCTt-CAgCTTCAGCAGATGCGG	chr2	158570689	-	2	1
RNA	GCTCCCATCTTCAGCAGATGNGG	GCTtC-AgCTTCAGCAGATGCGG	chr2	158570689	-	2	1
RNA	GCTCCCATCTTCAGCAGATGNGG	GCTCCCAT-TTgtGCAGATGTGG	chr2	61062877	+	2	1
RNA	GCTCCCATCTTCAGCAGATGNGG	GCTCCaA-CTcCAGCAGATGAGG	chr2	20766580	+	2	1
RNA	GCTCCCATCTTCAGCAGATGNGG	GCTCCCAgCTT-tGCAGATGAGG	chr19	54060193	+	2	1
RNA	GCTCCCATCTTCAGCAGATGNGG	GCTtCCATCTTCAG-AGATcAGG	chr19	10394368	+	2	1
RNA	GCTCCCATCTTCAGCAGATGNGG	GCTCCCAgCTTt-GCAGATGAGG	chr19	54060193	+	2	1
RNA	GCTCCCATCTTCAGCAGATGNGG	GCTgCCcTCTTCA-CAGATGTGG	chr15	67940647	+	2	1
RNA	GCTCCCATCTTCAGCAGATGNGG	GCTCCCATC-TCAGCAGActAGG	chr15	73906261	+	2	1
RNA	GCTCCCATCTTCAGCAGATGNGG	GCTCCCATCT-CAGCAGActAGG	chr15	73906261	+	2	1
RNA	GCTCCCATCTTCAGCAGATGNGG	aCTCCCATaTT-AGCAGATGAGG	chr17	50902327	-	2	1
RNA	GCTCCCATCTTCAGCAGATGNGG	GCTCtCAT-TTCAGaAGATGAGG	chr10	72531749	-	2	1
RNA	GCTCCCATCTTCAGCAGATGNGG	GCTCCCAgCTTCtG-AGATGAGG	chr6	86300961	+	2	1
RNA	GCTCCCATCTTCAGCAGATGNGG	GCTCCCATa-gCAGCAGATGGGG	chr14	13399532	-	2	1
RNA	GCTCCCATCTTCAGCAGATGNGG	GCTCCCATag-CAGCAGATGGGG	chr14	13399532	-	2	1
RNA	GCTCCCATCTTCAGCAGATGNGG	GCTCCCAT-agCAGCAGATGGGG	chr14	13399532	-	2	1
RNA	GCTCCCATCTTCAGCAGATGNGG	GCTCCCATCaTCA-aAGATGAGG	chr9	14113877	-	2	1
RNA	GCTCCCATCTTCAGCAGATGNGG	GCTCCCATCTTCA-CgGcTGGGG	chr9	59235702	+	2	1
RNA	GCTCCCATCTTCAGCAGATGNGG	cCTCCCATCTTCAGCA-AgGAGG	chr9	47394074	+	2	1
RNA	GCTCCCATCTTCAGCAGATGNGG	GCTCCCATCaTCAa-AGATGAGG	chr9	14113877	-	2	1
RNA	GCTCCCATCTTCAGCAGATGNGG	tCTCCtATC-TCAGCAGATGAGG	chr18	15432764	+	2	1
RNA	GCTCCCATCTTCAGCAGATGNGG	tCTCCtATCT-CAGCAGATGAGG	chr18	15432764	+	2	1
RNA	GCTCCCATCTTCAGCAGATGNGG	GCTCtCATCTTC-GCAGAcGGGG	chr18	24718899	-	2	1
RNA	GCTCCCATCTTCAGCAGATGNGG	GCaCCC-TCTTCAGCAGAaGTGG	chr11	102226788	+	2	1
RNA	GCTCCCATCTTCAGCAGATGNGG	GCTCCCcTC-TCtGCAGATGTGG	chr11	72582274	-	2	1
RNA	GCTCCCATCTTCAGCAGATGNGG	GCTCCCcTCT-CtGCAGATGTGG	chr11	72582274	-	2	1
RNA	GCTCCCATCTTCAGCAGATGNGG	GC-CCCATCTTCtGCAGgTGAGG	chr11	120781111	+	2	1
RNA	GCTCCCATCTTCAGCAGATGNGG	GCTCaCA-CTcCAGCAGATGAGG	chr11	100503666	-	2	1
RNA	GCTCCCATCTTCAGCAGATGNGG	GCTCta-TCTTCAcCAGATGAGG	chr8	23060350	-	3	1
RNA	GCTCCCATCTTCAGCAGATGNGG	GgTCCC-aCTTCAtCAGATGGGG	chr8	24937015	-	3	1
RNA	GCTCCCATCTTCAGCAGATGNGG	cCTttC-TCTTCAGCAGATGGGG	chr8	42258565	+	3	1
RNA	GCTCCCATCTTCAGCAGATGNGG	GCTgCCATCTTCctCAGA-GTGG	chr8	71550911	-	3	1
RNA	GCTCCCATCTTCAGCAGATGNGG	GCTgCCATCaTCAGCA-ATtTGG	chr8	26156770	+	3	1
RNA	GCTCCCATCTTCAGCAGATGNGG	GCTtCCATCTcCAGCA-cTGAGG	chr8	70917324	+	3	1
RNA	GCTCCCATCTTCAGCAGATGNGG	GCTCCCtgCTTgAGCA-ATGCGG	chr8	117667532	+	3	1
RNA	GCTCCCATCTTCAGCAGATGNGG	GCTCCCATC-TCAGtAcATcAGG	chr8	9033802	+	3	1
RNA	GCTCCCATCTTCAGCAGATGNGG	GCTCCCATCT-CAGtAcATcAGG	chr8	9033802	+	3	1
RNA	GCTCCCATCTTCAGCAGATGNGG	GCTCCCtTC-TCtcCAGATGGGG	chr8	19616034	-	3	1
RNA	GCTCCCATCTTCAGCAGATGNGG	GCTCCCtTCT-CtcCAGATGGGG	chr8	19616034	-	3	1
RNA	GCTCCCATCTTCAGCAGATGNGG	GCTCCCATC-TCAGCtGAccAGG	chr8	35089659	+	3	1
RNA	GCTCCCATCTTCAGCAGATGNGG	GCTCCCATCT-CAGCtGAccAGG	chr8	35089659	+	3	1
RNA	GCTCCCATCTTCAGCAGATGNGG	GCTCaCATC-TCAGCAGAatGGG	chr8	76606675	+	3	1
RNA	GCTCCCATCTTCAGCAGATGNGG	GCTCaCATCT-CAGCAGAatGGG	chr8	76606675	+	3	1
RNA	GCTCCCATCTTCAGCAGATGNGG	tCTCCCcTC-TCcGCAGATGAGG	chr8	91818646	-	3	1
RNA	GCTCCCATCTTCAGCAGATGNGG	tCTCCCcTCT-CcGCAGATGAGG	chr8	91818646	-	3	1
RNA	GCTCCCATCTTCAGCAGATGNGG	GCTCCCtTC-TCtcCAGATGGGG	chr8	103655798	+	3	1
RNA	GCTCCCATCTTCAGCAGATGNGG	GCTCCCtTCT-CtcCAGATGGGG	chr8	103655798	+	3	1
RNA	GCTCCCATCTTCAGCAGATGNGG	GCT-CtAcCTTCAGgAGATGTGG	chr8	91625732	+	3	1
RNA	GCTCCCATCTTCAGCAGATGNGG	GCTC-tAcCTTCAGgAGATGTGG	chr8	91625732	+	3	1
RNA	GCTCCCATCTTCAGCAGATGNGG	GCTCt-AcCTTCAGgAGATGTGG	chr8	91625732	+	3	1
RNA	GCTCCCATCTTCAGCAGATGNGG	GCT-CCATaTggAGCAGATGTGG	chr8	112219806	+	3	1
RNA	GCTCCCATCTTCAGCAGATGNGG	GCTC-CATaTggAGCAGATGTGG	chr8	112219806	+	3	1
RNA	GCTCCCATCTTCAGCAGATGNGG	GCTCC-ATaTggAGCAGATGTGG	chr8	112219806	+	3	1
RNA	GCTCCCATCTTCAGCAGATGNGG	GC-CgCATCTTCtGCAaATGCGG	chr8	17620204	-	3	1
RNA	GCTCCCATCTTCAGCAGATGNGG	GC-tCtATCTTCAcCAGATGAGG	chr8	23060350	-	3	1
RNA	GCTCCCATCTTCAGCAGATGNGG	GC-CCCATtTTCtcCAGATGGGG	chr8	71724940	-	3	1
RNA	GCTCCCATCTTCAGCAGATGNGG	GCTaCCAT-TTtAGCAGATtTGG	chr8	14102032	-	3	1
RNA	GCTCCCATCTTCAGCAGATGNGG	GgTCCCAc-TTCAtCAGATGGGG	chr8	24937015	-	3	1
RNA	GCTCCCATCTTCAGCAGATGNGG	GgTCaCAT-TTCAGCAGcTGTGG	chr8	25429042	-	3	1
RNA	GCTCCCATCTTCAGCAGATGNGG	aCTCCCAT-TcCAGCAGATcTGG	chr8	83810574	+	3	1
RNA	GCTCCCATCTTCAGCAGATGNGG	GCTaCCATtTT-AGCAGATtTGG	chr8	14102032	-	3	1
RNA	GCTCCCATCTTCAGCAGATGNGG	GCTCCCAcaTT-AGCAGtTGAGG	chr8	87748226	-	3	1
RNA	GCTCCCATCTTCAGCAGATGNGG	tgTCCCATCTTCAG-AGATtCGG	chr8	57539189	-	3	1
RNA	GCTCCCATCTTCAGCAGATGNGG	GCcCCCATCTTCgGtAG-TGGGG	chr8	19568482	+	3	1
RNA	GCTCCCATCTTCAGCAGATGNGG	GCTtCCATCTcCAGCAc-TGAGG	chr8	70917324	+	3	1
RNA	GCTCCCATCTTCAGCAGATGNGG	GCcaCCATCTTCAGtAG-TGGGG	chr8	103713835	-	3	1
RNA	GCTCCCATCTTCAGCAGATGNGG	c-TCCgAaCTTCAGCAGATGAGG	chr8	32012250	+	3	1
RNA	GCTCCCATCTTCAGCAGATGNGG	G-TCCCtgCTTCAGCAGgTGAGG	chr8	71329920	+	3	1
RNA	GCTCCCATCTTCAGCAGATGNGG	G-TCCCATCTTtAGCtGATaGGG	chr8	86565980	-	3	1
RNA	GCTCCCATCTTCAGCAGATGNGG	G-TCCCATtTTCAGCAccTGTGG	chr8	94027932	+	3	1
RNA	GCTCCCATCTTCAGCAGATGNGG	tCTCCCcTCTcC-GCAGATGAGG	chr8	91818646	-	3	1
RNA	GCTCCCATCTTCAGCAGATGNGG	GCTCCCA-CaTtAGCAGtTGAGG	chr8	87748226	-	3	1
RNA	GCTCCCATCTTCAGCAGATGNGG	cCTaCCA-CTTCtGCAGATGCGG	chr8	117771355	+	3	1
RNA	GCTCCCATCTTCAGCAGATGNGG	GCTgCC-TCcTCAGCAGAgGCGG	chr12	24983370	-	3	1
RNA	GCTCCCATCTTCAGCAGATGNGG	GCTCCt-TgTTCAGCAGcTGAGG	chr12	32635020	-	3	1
RNA	GCTCCCATCTTCAGCAGATGNGG	GCTCtC-TCaTCAGCAGAgGGGG	chr12	50892944	-	3	1
RNA	GCTCCCATCTTCAGCAGATGNGG	GCTCCC-TCTcCAGttGATGGGG	chr12	61255076	-	3	1
RNA	GCTCCCATCTTCAGCAGATGNGG	cCTCCC-TCTTCgGCAcATGTGG	chr12	95098297	-	3	1
RNA	GCTCCCATCTTCAGCAGATGNGG	GCTaCCATCTTCA-ggGATGGGG	chr12	3995054	+	3	1
RNA	GCTCCCATCTTCAGCAGATGNGG	cCTCCtgTCTTCA-CAGATGTGG	chr12	47128884	+	3	1
RNA	GCTCCCATCTTCAGCAGATGNGG	GCTaCCATCTcCAGCAGA-aGGG	chr12	8188226	+	3	1
RNA	GCTCCCATCTTCAGCAGATGNGG	GtTCCCATCTggAGCAGA-GAGG	chr12	28870799	+	3	1
RNA	GCTCCCATCTTCAGCAGATGNGG	GCTtCCtTCTTCAGCAGA-tGGG	chr12	33605806	+	3	1
RNA	GCTCCCATCTTCAGCAGATGNGG	GCTCCCcTCagCAGCAGA-GAGG	chr12	117931205	+	3	1
RNA	GCTCCCATCTTCAGCAGATGNGG	GCTaCCATCTTCAGgg-ATGGGG	chr12	3995054	+	3	1
RNA	GCTCCCATCTTCAGCAGATGNGG	tCaCCCATCaTCAGCA-ATGAGG	chr12	12899876	-	3	1
RNA	GCTCCCATCTTCAGCAGATGNGG	aCTgCCATtTTCAGCA-ATGTGG	chr12	29727306	-	3	1
RNA	GCTCCCATCTTCAGCAGATGNGG	GCTaCCATCTTCAGCA-gaGAGG	chr12	46988598	+	3	1
RNA	GCTCCCATCTTCAGCAGATGNGG	GCTtCCATC-TCtGCAGATtAGG	chr12	20836754	+	3	1
RNA	GCTCCCATCTTCAGCAGATGNGG	GCTtCCATCT-CtGCAGATtAGG	chr12	20836754	+	3	1
RNA	GCTCCCATCTTCAGCAGATGNGG	GCTCCCAcC-TCAGCAGgcGTGG	chr12	31783557	+	3	1
RNA	GCTCCCATCTTCAGCAGATGNGG	GCTCCCAcCT-CAGCAGgcGTGG	chr12	31783557	+	3	1
RNA	GCTCCCATCTTCAGCAGATGNGG	GCTCCacTC-TCAGgAGATGAGG	chr12	64064365	-	3	1
RNA	GCTCCCATCTTCAGCAGATGNGG	GCTCCacTCT-CAGgAGATGAGG	chr12	64064365	-	3	1
RNA	GCTCCCATCTTCAGCAGATGNGG	GCT-CCtTgTTCAGCAGcTGAGG	chr12	32635020	-	3	1
RNA	GCTCCCATCTTCAGCAGATGNGG	GCTC-CtTgTTCAGCAGcTGAGG	chr12	32635020	-	3	1
RNA	GCTCCCATCTTCAGCAGATGNGG	GCTCC-tTgTTCAGCAGcTGAGG	chr12	32635020	-	3	1
RNA	GCTCCCATCTTCAGCAGATGNGG	GCa-CCATCTTCAaCAGATaGGG	chr12	51512769	+	3	1
RNA	GCTCCCATCTTCAGCAGATGNGG	GCaC-CATCTTCAaCAGATaGGG	chr12	51512769	+	3	1
RNA	GCTCCCATCTTCAGCAGATGNGG	GCaCC-ATCTTCAaCAGATaGGG	chr12	51512769	+	3	1
RNA	GCTCCCATCTTCAGCAGATGNGG	Ga-CCCAaCTTCAGCAGAgGAGG	chr12	4527672	+	3	1
RNA	GCTCCCATCTTCAGCAGATGNGG	GC-CCCATCTcCAcCAGATcAGG	chr12	39697938	+	3	1
RNA	GCTCCCATCTTCAGCAGATGNGG	GC-aCCATCTTCAaCAGATaGGG	chr12	51512769	+	3	1
RNA	GCTCCCATCTTCAGCAGATGNGG	GCTtCCAcCTT-AGCAGcTGTGG	chr12	41276675	-	3	1
RNA	GCTCCCATCTTCAGCAGATGNGG	GCTCCCATaTgCtGCAG-TGAGG	chr12	108704004	-	3	1
RNA	GCTCCCATCTTCAGCAGATGNGG	GCTCtCATCTTCAGCAa-aGAGG	chr12	116444703	-	3	1
RNA	GCTCCCATCTTCAGCAGATGNGG	G-aCCCAaCTTCAGCAGAgGAGG	chr12	4527672	+	3	1
RNA	GCTCCCATCTTCAGCAGATGNGG	c-TCCCtTCTTCAGCAGcTGTGG	chr12	29348870	+	3	1
RNA	GCTCCCATCTTCAGCAGATGNGG	a-TCCCATCTTCtGCtGATGTGG	chr12	55717090	-	3	1
RNA	GCTCCCATCTTCAGCAGATGNGG	G-TaCCATCTTCAtCAGcTGAGG	chr12	64472691	-	3	1
RNA	GCTCCCATCTTCAGCAGATGNGG	G-TCCCATCcTCAtCAGcTGTGG	chr12	112232106	-	3	1
RNA	GCTCCCATCTTCAGCAGATGNGG	GCTCtCATCTTCAGC-aAaGAGG	chr12	116444703	-	3	1
RNA	GCTCCCATCTTCAGCAGATGNGG	GCTCCCA-CcTCAGCAGgcGTGG	chr12	31783557	+	3	1
RNA	GCTCCCATCTTCAGCAGATGNGG	GCcCCCA-CTTCAGCtGtTGGGG	chr12	107519688	+	3	1
RNA	GCTCCCATCTTCAGCAGATGNGG	GCcCCCA-CTTCAGttGATGAGG	chr12	113651981	-	3	1
RNA	GCTCCCATCTTCAGCAGATGNGG	GCcCCCA-CTTCAGttGATGAGG	chr12	113684182	-	3	1
RNA	GCTCCCATCTTCAGCAGATGNGG	GCTCtC-TaTgCAGCAGATGTGG	chr3	36384982	-	3	1
RNA	GCTCCCATCTTCAGCAGATGNGG	GaTgCC-aCTTCAGCAGATGAGG	chr3	42668294	+	3	1
RNA	GCTCCCATCTTCAGCAGATGNGG	GCTCCt-TCTgCAGgAGATGCGG	chr3	86551225	+	3	1
RNA	GCTCCCATCTTCAGCAGATGNGG	GCTCCt-TCcTCAGtAGATGGGG	chr3	96168333	+	3	1
RNA	GCTCCCATCTTCAGCAGATGNGG	GCTtCC-TCTTCAGCgGcTGTGG	chr3	107360369	-	3	1
RNA	GCTCCCATCTTCAGCAGATGNGG	GCTCCCtcCTTCAGCAGA-tAGG	chr3	39367524	-	3	1
RNA	GCTCCCATCTTCAGCAGATGNGG	aCTCtCATCTTCtGCAGA-GTGG	chr3	40043609	+	3	1
RNA	GCTCCCATCTTCAGCAGATGNGG	aCTCCCATtaTCAGCAGA-GTGG	chr3	96925251	-	3	1
RNA	GCTCCCATCTTCAGCAGATGNGG	GCTCCCAcCTTCtGCAGc-GTGG	chr3	144358418	+	3	1
RNA	GCTCCCATCTTCAGCAGATGNGG	tCTCCCATCTgCtGCAGA-GAGG	chr3	144504404	-	3	1
RNA	GCTCCCATCTTCAGCAGATGNGG	GCTCaCATCTgCAGaAGA-GAGG	chr3	147738587	-	3	1
RNA	GCTCCCATCTTCAGCAGATGNGG	tCTtCaATCTTCAGCA-ATGGGG	chr3	20584549	-	3	1
RNA	GCTCCCATCTTCAGCAGATGNGG	tCTaCCATCTTCAGCc-ATGTGG	chr3	67622781	-	3	1
RNA	GCTCCCATCTTCAGCAGATGNGG	GCTaCCtTCTTCAGCt-ATGTGG	chr3	105814512	+	3	1
RNA	GCTCCCATCTTCAGCAGATGNGG	GCTtCCATC-TCAaCAGATaGGG	chr3	98287130	-	3	1
RNA	GCTCCCATCTTCAGCAGATGNGG	GCTtCCATCT-CAaCAGATaGGG	chr3	98287130	-	3	1
RNA	GCTCCCATCTTCAGCAGATGNGG	cCTCaCATC-TCAGaAGATGTGG	chr3	115461818	-	3	1
RNA	GCTCCCATCTTCAGCAGATGNGG	cCTCaCATCT-CAGaAGATGTGG	chr3	115461818	-	3	1
RNA	GCTCCCATCTTCAGCAGATGNGG	GCT-gCAgCTTCAGCAGAaGTGG	chr3	36542629	-	3	1
RNA	GCTCCCATCTTCAGCAGATGNGG	GCTg-CAgCTTCAGCAGAaGTGG	chr3	36542629	-	3	1
RNA	GCTCCCATCTTCAGCAGATGNGG	GCTgC-AgCTTCAGCAGAaGTGG	chr3	36542629	-	3	1
RNA	GCTCCCATCTTCAGCAGATGNGG	GCT-CCtTCTgCAGgAGATGCGG	chr3	86551225	+	3	1
RNA	GCTCCCATCTTCAGCAGATGNGG	GCTC-CtTCTgCAGgAGATGCGG	chr3	86551225	+	3	1
RNA	GCTCCCATCTTCAGCAGATGNGG	GCTCC-tTCTgCAGgAGATGCGG	chr3	86551225	+	3	1
RNA	GCTCCCATCTTCAGCAGATGNGG	GCT-CCAcCTcCAGCAGgTGTGG	chr3	87731285	+	3	1
RNA	GCTCCCATCTTCAGCAGATGNGG	GCTC-CAcCTcCAGCAGgTGTGG	chr3	87731285	+	3	1
RNA	GCTCCCATCTTCAGCAGATGNGG	GCTCC-AcCTcCAGCAGgTGTGG	chr3	87731285	+	3	1
RNA	GCTCCCATCTTCAGCAGATGNGG	GCT-CCtTCcTCAGtAGATGGGG	chr3	96168333	+	3	1
RNA	GCTCCCATCTTCAGCAGATGNGG	GCTC-CtTCcTCAGtAGATGGGG	chr3	96168333	+	3	1
RNA	GCTCCCATCTTCAGCAGATGNGG	GCTCC-tTCcTCAGtAGATGGGG	chr3	96168333	+	3	1
RNA	GCTCCCATCTTCAGCAGATGNGG	cCT-gCATCTgCAGCAGATGAGG	chr3	108510269	-	3	1
RNA	GCTCCCATCTTCAGCAGATGNGG	cCTg-CATCTgCAGCAGATGAGG	chr3	108510269	-	3	1
RNA	GCTCCCATCTTCAGCAGATGNGG	cCTgC-ATCTgCAGCAGATGAGG	chr3	108510269	-	3	1
RNA	GCTCCCATCTTCAGCAGATGNGG	Gg-CtCAcCTTCAGCAGATGAGG	chr3	9143187	+	3	1
RNA	GCTCCCATCTTCAGCAGATGNGG	Gg-CCCtTCTTCAGCtGATGTGG	chr3	9667178	-	3	1
RNA	GCTCCCATCTTCAGCAGATGNGG	GC-CCaATCTTCAaCAcATGAGG	chr3	20474289	+	3	1
RNA	GCTCCCATCTTCAGCAGATGNGG	GaTgCCAc-TTCAGCAGATGAGG	chr3	42668294	+	3	1
RNA	GCTCCCATCTTCAGCAGATGNGG	GCTCCtAT-cTCAGCAGATtTGG	chr3	94717679	+	3	1
RNA	GCTCCCATCTTCAGCAGATGNGG	GCTCCtAT-cTCAGCAGATtTGG	chr3	94709999	+	3	1
RNA	GCTCCCATCTTCAGCAGATGNGG	GCTCCtATCTc-AGCAGATtTGG	chr3	94709999	+	3	1
RNA	GCTCCCATCTTCAGCAGATGNGG	GCTCCtATCTc-AGCAGATtTGG	chr3	94717679	+	3	1
RNA	GCTCCCATCTTCAGCAGATGNGG	GCTCCCtTaTT-AGgAGATGTGG	chr3	123388855	+	3	1
RNA	GCTCCCATCTTCAGCAGATGNGG	tCcCCCATCTTCtG-AGATGGGG	chr3	87994163	+	3	1
RNA	GCTCCCATCTTCAGCAGATGNGG	GCTCaCAgCTTCAG-AGcTGTGG	chr3	129449970	-	3	1
RNA	GCTCCCATCTTCAGCAGATGNGG	GCTCCCAcCTTCtGCAG-cGTGG	chr3	144358418	+	3	1
RNA	GCTCCCATCTTCAGCAGATGNGG	G-gCtCAcCTTCAGCAGATGAGG	chr3	9143187	+	3	1
RNA	GCTCCCATCTTCAGCAGATGNGG	G-gCCCtTCTTCAGCtGATGTGG	chr3	9667178	-	3	1
RNA	GCTCCCATCTTCAGCAGATGNGG	tCTaCCATCTTCAGC-cATGTGG	chr3	67622781	-	3	1
RNA	GCTCCCATCTTCAGCAGATGNGG	GCTaCCtTCTTCAGC-tATGTGG	chr3	105814512	+	3	1
RNA	GCTCCCATCTTCAGCAGATGNGG	GCTCCCA-CaaCAGCAGtTGTGG	chr3	154260291	-	3	1
RNA	GCTCCCATCTTCAGCAGATGNGG	cCTCCC-TCTTCAGCAttTGTGG	chr7	30442126	-	3	1
RNA	GCTCCCATCTTCAGCAGATGNGG	GCTCCC-TCTTCAtCAatTGAGG	chr7	58406431	+	3	1
RNA	GCTCCCATCTTCAGCAGATGNGG	GCTtCC-TCTTCAaCAaATGAGG	chr7	96538425	-	3	1
RNA	GCTCCCATCTTCAGCAGATGNGG	GCTgCCAcCTgCA-CAGATGGGG	chr7	19503853	+	3	1
RNA	GCTCCCATCTTCAGCAGATGNGG	GCTCttATCTaCA-CAGATGAGG	chr7	77323544	-	3	1
RNA	GCTCCCATCTTCAGCAGATGNGG	GCTCaCATgTTCA-CAtATGAGG	chr7	96118790	+	3	1
RNA	GCTCCCATCTTCAGCAGATGNGG	taTCCCATtTTCA-CAGATGCGG	chr7	98883445	+	3	1
RNA	GCTCCCATCTTCAGCAGATGNGG	aCTtCCAgCTTCA-CAGATGAGG	chr7	101503290	+	3	1
RNA	GCTCCCATCTTCAGCAGATGNGG	GCTCCCATacTCA-CAcATGAGG	chr7	124573514	-	3	1
RNA	GCTCCCATCTTCAGCAGATGNGG	GCTaCCtTCTTCAGCAGA-aGGG	chr7	113264194	-	3	1
RNA	GCTCCCATCTTCAGCAGATGNGG	tCTtCCATCcTCAGCAGA-GCGG	chr7	132332638	-	3	1
RNA	GCTCCCATCTTCAGCAGATGNGG	GtTCCCATaTTCAGCAcA-GTGG	chr7	139852861	-	3	1
RNA	GCTCCCATCTTCAGCAGATGNGG	GCTCtCATCTgCAGCAGA-cAGG	chr7	140360574	+	3	1
RNA	GCTCCCATCTTCAGCAGATGNGG	GCTgttATCTTCAGCA-ATGGGG	chr7	96473231	+	3	1
RNA	GCTCCCATCTTCAGCAGATGNGG	cCTCCCcTCTTCAcCA-ATGTGG	chr7	126716554	+	3	1
RNA	GCTCCCATCTTCAGCAGATGNGG	GCTCaCAcC-TCtGCAGATGAGG	chr7	75940518	+	3	1
RNA	GCTCCCATCTTCAGCAGATGNGG	GCTCaCAcCT-CtGCAGATGAGG	chr7	75940518	+	3	1
RNA	GCTCCCATCTTCAGCAGATGNGG	GaTCCtATC-TCAGaAGATGAGG	chr7	81141191	-	3	1
RNA	GCTCCCATCTTCAGCAGATGNGG	GaTCCtATCT-CAGaAGATGAGG	chr7	81141191	-	3	1
RNA	GCTCCCATCTTCAGCAGATGNGG	GCa-gCATCTTCAGCAaATGGGG	chr7	27812289	-	3	1
RNA	GCTCCCATCTTCAGCAGATGNGG	GCag-CATCTTCAGCAaATGGGG	chr7	27812289	-	3	1
RNA	GCTCCCATCTTCAGCAGATGNGG	GCagC-ATCTTCAGCAaATGGGG	chr7	27812289	-	3	1
RNA	GCTCCCATCTTCAGCAGATGNGG	ctc-CCATCTTCAGCAGATGTGG	chr7	87483901	-	3	1
RNA	GCTCCCATCTTCAGCAGATGNGG	ctcC-CATCTTCAGCAGATGTGG	chr7	87483901	-	3	1
RNA	GCTCCCATCTTCAGCAGATGNGG	ctcCC-ATCTTCAGCAGATGTGG	chr7	87483901	-	3	1
RNA	GCTCCCATCTTCAGCAGATGNGG	GCT-CCATCTcCAGCAGAgaAGG	chr7	101006027	+	3	1
RNA	GCTCCCATCTTCAGCAGATGNGG	GCTC-CATCTcCAGCAGAgaAGG	chr7	101006027	+	3	1
RNA	GCTCCCATCTTCAGCAGATGNGG	GCTCC-ATCTcCAGCAGAgaAGG	chr7	101006027	+	3	1
RNA	GCTCCCATCTTCAGCAGATGNGG	tCT-CCATCTTCtGCAGgTGCGG	chr7	115536082	+	3	1
RNA	GCTCCCATCTTCAGCAGATGNGG	tCTC-CATCTTCtGCAGgTGCGG	chr7	115536082	+	3	1
RNA	GCTCCCATCTTCAGCAGATGNGG	tCTCC-ATCTTCtGCAGgTGCGG	chr7	115536082	+	3	1
RNA	GCTCCCATCTTCAGCAGATGNGG	GCT-CCAcCcTCAGCAcATGGGG	chr7	142355058	+	3	1
RNA	GCTCCCATCTTCAGCAGATGNGG	GCTC-CAcCcTCAGCAcATGGGG	chr7	142355058	+	3	1
RNA	GCTCCCATCTTCAGCAGATGNGG	GCTCC-AcCcTCAGCAcATGGGG	chr7	142355058	+	3	1
RNA	GCTCCCATCTTCAGCAGATGNGG	GC-agCATCTTCAGCAaATGGGG	chr7	27812289	-	3	1
RNA	GCTCCCATCTTCAGCAGATGNGG	GCTCaCAT-TgCAGCAGATcAGG	chr7	134601579	-	3	1
RNA	GCTCCCATCTTCAGCAGATGNGG	GCTaCCtTCTTCAG-gGATGGGG	chr7	37909474	+	3	1
RNA	GCTCCCATCTTCAGCAGATGNGG	GCTgCCATCTTCAc-gGATGAGG	chr7	47161868	+	3	1
RNA	GCTCCCATCTTCAGCAGATGNGG	GCTCCaAaCTTCAG-AGAaGGGG	chr7	71897791	+	3	1
RNA	GCTCCCATCTTCAGCAGATGNGG	GCTCCCAgCaTCAG-gGATGAGG	chr7	118910620	+	3	1
RNA	GCTCCCATCTTCAGCAGATGNGG	GCTCaCATCTTCAG-AGcTaAGG	chr7	138592528	-	3	1
RNA	GCTCCCATCTTCAGCAGATGNGG	GCTCagATCTgCAG-AGATGGGG	chr7	138768472	-	3	1
RNA	GCTCCCATCTTCAGCAGATGNGG	GCTgCCATtTgCAGCAG-TGTGG	chr7	30839664	+	3	1
RNA	GCTCCCATCTTCAGCAGATGNGG	tCTCCatTCTTCAGCAG-TGGGG	chr7	68609576	-	3	1
RNA	GCTCCCATCTTCAGCAGATGNGG	GCTCtCATCcTCAGCtG-TGTGG	chr7	141512875	-	3	1
RNA	GCTCCCATCTTCAGCAGATGNGG	c-TCCCATCccCAGCAGATGTGG	chr7	29351241	+	3	1
RNA	GCTCCCATCTTCAGCAGATGNGG	G-TCtCATCcTCAaCAGATGAGG	chr7	100338337	-	3	1
RNA	GCTCCCATCTTCAGCAGATGNGG	GCTgCCATCTTC-aCgGATGAGG	chr7	47161868	+	3	1
RNA	GCTCCCATCTTCAGCAGATGNGG	GCTaCCtTCTTCAGg-GATGGGG	chr7	37909474	+	3	1
RNA	GCTCCCATCTTCAGCAGATGNGG	GCTgCCATCTTCAcg-GATGAGG	chr7	47161868	+	3	1
RNA	GCTCCCATCTTCAGCAGATGNGG	GCTCCCAgCaTCAGg-GATGAGG	chr7	118910620	+	3	1
RNA	GCTCCCATCTTCAGCAGATGNGG	GCTCaCA-CcTCtGCAGATGAGG	chr7	75940518	+	3	1
RNA	GCTCCCATCTTCAGCAGATGNGG	GCTCCCA-CTcCAGaAGtTGGGG	chr7	75964259	+	3	1
RNA	GCTCCCATCTTCAGCAGATGNGG	tCTCCCA-CTTCAaCAGAgGAGG	chr7	122389582	-	3	1
RNA	GCTCCCATCTTCAGCAGATGNGG	GCTCCt-TCTTCtGtAGATGTGG	chr4	3932604	-	3	1
RNA	GCTCCCATCTTCAGCAGATGNGG	GtgCCC-TCTgCAGCAGATGTGG	chr4	22068054	-	3	1
RNA	GCTCCCATCTTCAGCAGATGNGG	GtTgCC-TCTTCtGCAGATGTGG	chr4	24400079	-	3	1
RNA	GCTCCCATCTTCAGCAGATGNGG	GCTCCC-TCTaCAGCAtcTGCGG	chr4	45811692	-	3	1
RNA	GCTCCCATCTTCAGCAGATGNGG	GCTCCC-aCTTCAGtAGtTGGGG	chr4	100502517	+	3	1
RNA	GCTCCCATCTTCAGCAGATGNGG	GCTgCC-TCcTCAGaAGATGGGG	chr4	129961682	+	3	1
RNA	GCTCCCATCTTCAGCAGATGNGG	GtTCCCATCTTCc-CAGcTGTGG	chr4	89995622	-	3	1
RNA	GCTCCCATCTTCAGCAGATGNGG	tCTCCCAatTTCA-CAGATGTGG	chr4	120583240	+	3	1
RNA	GCTCCCATCTTCAGCAGATGNGG	GCTgCCATtTTtA-CAGATGGGG	chr4	137712432	-	3	1
RNA	GCTCCCATCTTCAGCAGATGNGG	GCTCCCtTCTcCc-CAGATGAGG	chr4	144381954	-	3	1
RNA	GCTCCCATCTTCAGCAGATGNGG	GCTCCCATtTTaA-CtGATGTGG	chr4	145048283	+	3	1
RNA	GCTCCCATCTTCAGCAGATGNGG	GCTCtCAcCTTCAGCAaA-GAGG	chr4	40552695	-	3	1
RNA	GCTCCCATCTTCAGCAGATGNGG	GCTgaCAaCTTCAGCAGA-GTGG	chr4	75697433	-	3	1
RNA	GCTCCCATCTTCAGCAGATGNGG	cCTCCCAcCTgCAGCAGA-GTGG	chr4	137310822	-	3	1
RNA	GCTCCCATCTTCAGCAGATGNGG	GCTCtCAcCTTCAGCA-AaGAGG	chr4	40552695	-	3	1
RNA	GCTCCCATCTTCAGCAGATGNGG	GCTCCCATCTgCAGgA-AgGAGG	chr4	56858460	+	3	1
RNA	GCTCCCATCTTCAGCAGATGNGG	GCcCCCATCgTCAGCA-ATcGGG	chr4	103007939	+	3	1
RNA	GCTCCCATCTTCAGCAGATGNGG	GCTCCCATCcTCAGtA-cTGTGG	chr4	126065294	+	3	1
RNA	GCTCCCATCTTCAGCAGATGNGG	GCTCaCATC-TaAGCtGATGGGG	chr4	50021823	+	3	1
RNA	GCTCCCATCTTCAGCAGATGNGG	GCTCaCATCT-aAGCtGATGGGG	chr4	50021823	+	3	1
RNA	GCTCCCATCTTCAGCAGATGNGG	GCTCCaAcC-TCAGCAGgTGTGG	chr4	85649191	-	3	1
RNA	GCTCCCATCTTCAGCAGATGNGG	GCTCCaAcCT-CAGCAGgTGTGG	chr4	85649191	-	3	1
RNA	GCTCCCATCTTCAGCAGATGNGG	GCTCtCATC-TCtGCAGATcAGG	chr4	99701592	-	3	1
RNA	GCTCCCATCTTCAGCAGATGNGG	GCTCtCATCT-CtGCAGATcAGG	chr4	99701592	-	3	1
RNA	GCTCCCATCTTCAGCAGATGNGG	GaTCCaAgC-TCAGCAGATGAGG	chr4	109257881	-	3	1
RNA	GCTCCCATCTTCAGCAGATGNGG	GaTCCaAgCT-CAGCAGATGAGG	chr4	109257881	-	3	1
RNA	GCTCCCATCTTCAGCAGATGNGG	GCTtaCATC-cCAGCAGATGGGG	chr4	125889893	+	3	1
RNA	GCTCCCATCTTCAGCAGATGNGG	GCTtaCATCc-CAGCAGATGGGG	chr4	125889893	+	3	1
RNA	GCTCCCATCTTCAGCAGATGNGG	GCTCCCtTC-TCccCAGATGAGG	chr4	144381954	-	3	1
RNA	GCTCCCATCTTCAGCAGATGNGG	GCTCCCtTCT-CccCAGATGAGG	chr4	144381954	-	3	1
RNA	GCTCCCATCTTCAGCAGATGNGG	GCTCCCAcC-TCAGCAaATtGGG	chr4	148983942	-	3	1
RNA	GCTCCCATCTTCAGCAGATGNGG	GCTCCCAcCT-CAGCAaATtGGG	chr4	148983942	-	3	1
RNA	GCTCCCATCTTCAGCAGATGNGG	GCTCCCAgC-TCtGCAGAcGGGG	chr4	149256814	-	3	1
RNA	GCTCCCATCTTCAGCAGATGNGG	GCTCCCAgCT-CtGCAGAcGGGG	chr4	149256814	-	3	1
RNA	GCTCCCATCTTCAGCAGATGNGG	GCT-CCtTCTTCtGtAGATGTGG	chr4	3932604	-	3	1
RNA	GCTCCCATCTTCAGCAGATGNGG	GCTC-CtTCTTCtGtAGATGTGG	chr4	3932604	-	3	1
RNA	GCTCCCATCTTCAGCAGATGNGG	GCTCC-tTCTTCtGtAGATGTGG	chr4	3932604	-	3	1
RNA	GCTCCCATCTTCAGCAGATGNGG	GCa-CCAgCTTCAGaAGATGAGG	chr4	75868876	-	3	1
RNA	GCTCCCATCTTCAGCAGATGNGG	GCaC-CAgCTTCAGaAGATGAGG	chr4	75868876	-	3	1
RNA	GCTCCCATCTTCAGCAGATGNGG	GCaCC-AgCTTCAGaAGATGAGG	chr4	75868876	-	3	1
RNA	GCTCCCATCTTCAGCAGATGNGG	GCT-CCAaCcTCAGCAGgTGTGG	chr4	85649191	-	3	1
RNA	GCTCCCATCTTCAGCAGATGNGG	GCTC-CAaCcTCAGCAGgTGTGG	chr4	85649191	-	3	1
RNA	GCTCCCATCTTCAGCAGATGNGG	GCTCC-AaCcTCAGCAGgTGTGG	chr4	85649191	-	3	1
RNA	GCTCCCATCTTCAGCAGATGNGG	GtT-tCATCTcCAGCAGATGTGG	chr4	152655685	+	3	1
RNA	GCTCCCATCTTCAGCAGATGNGG	GtTt-CATCTcCAGCAGATGTGG	chr4	152655685	+	3	1
RNA	GCTCCCATCTTCAGCAGATGNGG	GtTtC-ATCTcCAGCAGATGTGG	chr4	152655685	+	3	1
RNA	GCTCCCATCTTCAGCAGATGNGG	GC-aCCAgCTTCAGaAGATGAGG	chr4	75868876	-	3	1
RNA	GCTCCCATCTTCAGCAGATGNGG	Gt-CCCATCTTgAGCAGcTGGGG	chr4	86326845	+	3	1
RNA	GCTCCCATCTTCAGCAGATGNGG	tCTCCCAT-TTCAGCgtATGTGG	chr4	24861328	+	3	1
RNA	GCTCCCATCTTCAGCAGATGNGG	GCTCCgAT-TTgAGgAGATGTGG	chr4	98173919	-	3	1
RNA	GCTCCCATCTTCAGCAGATGNGG	GCTCCCAc-TTCAGtAGtTGGGG	chr4	100502517	+	3	1
RNA	GCTCCCATCTTCAGCAGATGNGG	GCTCCCAT-TTCctCAGgTGTGG	chr4	104356535	-	3	1
RNA	GCTCCCATCTTCAGCAGATGNGG	GCTCaCAT-cTCAGCAGATcAGG	chr4	127880601	+	3	1
RNA	GCTCCCATCTTCAGCAGATGNGG	GCTCCCAT-TTtAaCtGATGTGG	chr4	145048283	+	3	1
RNA	GCTCCCATCTTCAGCAGATGNGG	GCTCaCATCTa-AGCtGATGGGG	chr4	50021823	+	3	1
RNA	GCTCCCATCTTCAGCAGATGNGG	GCTCaCATCTc-AGCAGATcAGG	chr4	127880601	+	3	1
RNA	GCTCCCATCTTCAGCAGATGNGG	GCTCCCATtTT-AaCtGATGTGG	chr4	145048283	+	3	1
RNA	GCTCCCATCTTCAGCAGATGNGG	GCTCgCATCTT-tGCAGATcAGG	chr4	149257034	-	3	1
RNA	GCTCCCATCTTCAGCAGATGNGG	GCTCCCATggTtAG-AGATGAGG	chr4	30159460	+	3	1
RNA	GCTCCCATCTTCAGCAGATGNGG	GCcCCCATCTTCAaCAG-TaTGG	chr4	45152889	+	3	1
RNA	GCTCCCATCTTCAGCAGATGNGG	GCTgCCATCTTCAGgAG-TtTGG	chr4	121241532	-	3	1
RNA	GCTCCCATCTTCAGCAGATGNGG	GCTCCCATCcTCAGtAc-TGTGG	chr4	126065294	+	3	1
RNA	GCTCCCATCTTCAGCAGATGNGG	G-TgCCcTCTgCAGCAGATGTGG	chr4	22068054	-	3	1
RNA	GCTCCCATCTTCAGCAGATGNGG	G-TCaCATCcTCAGtAGATGTGG	chr4	62753403	+	3	1
RNA	GCTCCCATCTTCAGCAGATGNGG	G-TCCCtTCTTCAGCAGAccAGG	chr4	128560926	+	3	1
RNA	GCTCCCATCTTCAGCAGATGNGG	G-TttCATCTcCAGCAGATGTGG	chr4	152655685	+	3	1
RNA	GCTCCCATCTTCAGCAGATGNGG	t-TCCCATCTaCAGCtGATGTGG	chr4	153026490	-	3	1
RNA	GCTCCCATCTTCAGCAGATGNGG	GtTCCCATCTTC-cCAGcTGTGG	chr4	89995622	-	3	1
RNA	GCTCCCATCTTCAGCAGATGNGG	GCTCCCtTCTcC-cCAGATGAGG	chr4	144381954	-	3	1
RNA	GCTCCCATCTTCAGCAGATGNGG	GCTCgCATCTTt-GCAGATcAGG	chr4	149257034	-	3	1
RNA	GCTCCCATCTTCAGCAGATGNGG	GCTCtCA-CTTCccCAGATGAGG	chr4	22393382	-	3	1
RNA	GCTCCCATCTTCAGCAGATGNGG	GCTCCCA-CTTCAGatcATGTGG	chr4	58032835	-	3	1
RNA	GCTCCCATCTTCAGCAGATGNGG	GCTCCaA-CcTCAGCAGgTGTGG	chr4	85649191	-	3	1
RNA	GCTCCCATCTTCAGCAGATGNGG	GCTCCCA-CTcCAGtgGATGGGG	chr4	126562885	+	3	1
RNA	GCTCCCATCTTCAGCAGATGNGG	GCTCaCA-CTgCAGCAGAgGAGG	chr4	126751348	-	3	1
RNA	GCTCCCATCTTCAGCAGATGNGG	GCTCCCA-CcTCAGCAaATtGGG	chr4	148983942	-	3	1
RNA	GCTCCCATCTTCAGCAGATGNGG	GCTCCCtTgTTgA-CAGATGAGG	chr5	112259495	+	3	1
RNA	GCTCCCATCTTCAGCAGATGNGG	tCTCCaAcCTTCAGCAGA-GTGG	chr5	33424758	-	3	1
RNA	GCTCCCATCTTCAGCAGATGNGG	GCTCgCtTCTgCAGCAGA-GAGG	chr5	84379295	-	3	1
RNA	GCTCCCATCTTCAGCAGATGNGG	GCTaCCATCcTCAGgA-ATGAGG	chr5	21716657	-	3	1
RNA	GCTCCCATCTTCAGCAGATGNGG	GgTtCCATCcTCAGCA-ATGTGG	chr5	27774538	-	3	1
RNA	GCTCCCATCTTCAGCAGATGNGG	GCgCCCATgTTCAGCt-ATGGGG	chr5	126606906	+	3	1
RNA	GCTCCCATCTTCAGCAGATGNGG	GCTaCCATCTgCAGCA-ATaGGG	chr5	133237278	+	3	1
RNA	GCTCCCATCTTCAGCAGATGNGG	GaaCCCATC-TCAGaAGATGAGG	chr5	25011798	+	3	1
RNA	GCTCCCATCTTCAGCAGATGNGG	GaaCCCATCT-CAGaAGATGAGG	chr5	25011798	+	3	1
RNA	GCTCCCATCTTCAGCAGATGNGG	GCagCCATC-TCAGCAGATaGGG	chr5	26232419	+	3	1
RNA	GCTCCCATCTTCAGCAGATGNGG	GCagCCATCT-CAGCAGATaGGG	chr5	26232419	+	3	1
RNA	GCTCCCATCTTCAGCAGATGNGG	GCTCCCAcC-TgAGCAGcTGTGG	chr5	36049531	-	3	1
RNA	GCTCCCATCTTCAGCAGATGNGG	GCTCCCAcCT-gAGCAGcTGTGG	chr5	36049531	-	3	1
RNA	GCTCCCATCTTCAGCAGATGNGG	GCTgCCATg-TCAGCAGAaGGGG	chr5	52763602	+	3	1
RNA	GCTCCCATCTTCAGCAGATGNGG	GCTgCCATgT-CAGCAGAaGGGG	chr5	52763602	+	3	1
RNA	GCTCCCATCTTCAGCAGATGNGG	cCTCCCATg-TCAGaAGATGTGG	chr5	98807661	-	3	1
RNA	GCTCCCATCTTCAGCAGATGNGG	cCTCCCATgT-CAGaAGATGTGG	chr5	98807661	-	3	1
RNA	GCTCCCATCTTCAGCAGATGNGG	GCTCtCATC-TCAGCAGcaGAGG	chr5	105491625	-	3	1
RNA	GCTCCCATCTTCAGCAGATGNGG	GCTCtCATCT-CAGCAGcaGAGG	chr5	105491625	-	3	1
RNA	GCTCCCATCTTCAGCAGATGNGG	GCTCCCcTg-TCtGCAGATGAGG	chr5	120855790	+	3	1
RNA	GCTCCCATCTTCAGCAGATGNGG	GCTCCCcTgT-CtGCAGATGAGG	chr5	120855790	+	3	1
RNA	GCTCCCATCTTCAGCAGATGNGG	GCTCtCAcC-TCAGaAGATGAGG	chr5	132054761	+	3	1
RNA	GCTCCCATCTTCAGCAGATGNGG	GCTCtCAcCT-CAGaAGATGAGG	chr5	132054761	+	3	1
RNA	GCTCCCATCTTCAGCAGATGNGG	GCTCCtATC-aCAGCAGcTGGGG	chr5	135559006	-	3	1
RNA	GCTCCCATCTTCAGCAGATGNGG	GCTCCtATCa-CAGCAGcTGGGG	chr5	135559006	-	3	1
RNA	GCTCCCATCTTCAGCAGATGNGG	GCT-CCcTCTaCtGCAGATGTGG	chr5	128570587	+	3	1
RNA	GCTCCCATCTTCAGCAGATGNGG	GCTC-CcTCTaCtGCAGATGTGG	chr5	128570587	+	3	1
RNA	GCTCCCATCTTCAGCAGATGNGG	GCTCC-cTCTaCtGCAGATGTGG	chr5	128570587	+	3	1
RNA	GCTCCCATCTTCAGCAGATGNGG	GCa-CCATCTaCAGCAGATcTGG	chr5	142040551	-	3	1
RNA	GCTCCCATCTTCAGCAGATGNGG	GCaC-CATCTaCAGCAGATcTGG	chr5	142040551	-	3	1
RNA	GCTCCCATCTTCAGCAGATGNGG	GCaCC-ATCTaCAGCAGATcTGG	chr5	142040551	-	3	1
RNA	GCTCCCATCTTCAGCAGATGNGG	GC-CgCATCcTCAGCAGcTGCGG	chr5	106825287	+	3	1
RNA	GCTCCCATCTTCAGCAGATGNGG	GC-aCCATCTaCAGCAGATcTGG	chr5	142040551	-	3	1
RNA	GCTCCCATCTTCAGCAGATGNGG	GCTgCCAT-gTCAGCAGAaGGGG	chr5	52763602	+	3	1
RNA	GCTCCCATCTTCAGCAGATGNGG	cCTCCCAT-gTCAGaAGATGTGG	chr5	98807661	-	3	1
RNA	GCTCCCATCTTCAGCAGATGNGG	GCTCCCcT-gTCtGCAGATGAGG	chr5	120855790	+	3	1
RNA	GCTCCCATCTTCAGCAGATGNGG	aCTCCCAT-TTCAGgAGATcTGG	chr5	133574343	+	3	1
RNA	GCTCCCATCTTCAGCAGATGNGG	GCTCCCAcCTg-AGCAGcTGTGG	chr5	36049531	-	3	1
RNA	GCTCCCATCTTCAGCAGATGNGG	GCTCCCATCTT-caCAGcTGAGG	chr5	105696308	-	3	1
RNA	GCTCCCATCTTCAGCAGATGNGG	GCTCCCATaTT-ccCAGATGAGG	chr5	105730723	-	3	1
RNA	GCTCCCATCTTCAGCAGATGNGG	cCTCCCATCTT-gGCAGATcAGG	chr5	144117886	+	3	1
RNA	GCTCCCATCTTCAGCAGATGNGG	GCTCaCcTCTTCAG-AGATcAGG	chr5	21270014	-	3	1
RNA	GCTCCCATCTTCAGCAGATGNGG	cCaCCCATCTTCAG-gGATGAGG	chr5	89841291	-	3	1
RNA	GCTCCCATCTTCAGCAGATGNGG	GCcCCCcTCTTCAG-AGAaGGGG	chr5	91499083	-	3	1
RNA	GCTCCCATCTTCAGCAGATGNGG	GCTCCCATaTTCcc-AGATGAGG	chr5	105730723	-	3	1
RNA	GCTCCCATCTTCAGCAGATGNGG	GaTCCCATCTTgAG-AGAgGGGG	chr5	123054364	-	3	1
RNA	GCTCCCATCTTCAGCAGATGNGG	GCTtgCATCTTCtG-AGATGTGG	chr5	132975862	+	3	1
RNA	GCTCCCATCTTCAGCAGATGNGG	GCTCCCAcCTcCAG-AGtTGTGG	chr5	144759332	-	3	1
RNA	GCTCCCATCTTCAGCAGATGNGG	GCTCCCAgCTcCcG-AGATGAGG	chr5	149095368	-	3	1
RNA	GCTCCCATCTTCAGCAGATGNGG	GCTCCCtTCTTCAtaAG-TGGGG	chr5	12403629	+	3	1
RNA	GCTCCCATCTTCAGCAGATGNGG	GCTaCCATCTcCAGCtG-TGTGG	chr5	24616438	+	3	1
RNA	GCTCCCATCTTCAGCAGATGNGG	GCTaCCATCTTCAGgAG-TtTGG	chr5	101746294	-	3	1
RNA	GCTCCCATCTTCAGCAGATGNGG	G-TagCATCTTtAGCAGATGGGG	chr5	25567247	+	3	1
RNA	GCTCCCATCTTCAGCAGATGNGG	t-TCCCATCTgCtGCAGATGAGG	chr5	51353092	+	3	1
RNA	GCTCCCATCTTCAGCAGATGNGG	t-TgCCtTCTTCAGCAGATGGGG	chr5	139883190	+	3	1
RNA	GCTCCCATCTTCAGCAGATGNGG	cCTCCCATCTTg-GCAGATcAGG	chr5	144117886	+	3	1
RNA	GCTCCCATCTTCAGCAGATGNGG	cCaCCCATCTTCAGg-GATGAGG	chr5	89841291	-	3	1
RNA	GCTCCCATCTTCAGCAGATGNGG	GCTCCCATCTTCAca-GcTGAGG	chr5	105696308	-	3	1
RNA	GCTCCCATCTTCAGCAGATGNGG	GCgCCCATgTTCAGC-tATGGGG	chr5	126606906	+	3	1
RNA	GCTCCCATCTTCAGCAGATGNGG	GCTCCCA-CcTgAGCAGcTGTGG	chr5	36049531	-	3	1
RNA	GCTCCCATCTTCAGCAGATGNGG	GCTCCCA-CaTgAGCAGgTGGGG	chr5	74402218	-	3	1
RNA	GCTCCCATCTTCAGCAGATGNGG	GCTCCCt-CTaCtGCAGATGTGG	chr5	128570587	+	3	1
RNA	GCTCCCATCTTCAGCAGATGNGG	GCTCtCA-CcTCAGaAGATGAGG	chr5	132054761	+	3	1
RNA	GCTCCCATCTTCAGCAGATGNGG	GCTCaCATCTTaA-CAGATcAGG	chr16	43738062	-	3	1
RNA	GCTCCCATCTTCAGCAGATGNGG	GCTgtCATCTgCAGCAGA-GTGG	chr16	8963238	+	3	1
RNA	GCTCCCATCTTCAGCAGATGNGG	aCTCtCtTCTTCAGCAGA-GAGG	chr16	36930817	-	3	1
RNA	GCTCCCATCTTCAGCAGATGNGG	GCTCCCAcCcaCAGCAGA-GTGG	chr16	95481461	+	3	1
RNA	GCTCCCATCTTCAGCAGATGNGG	cCTCCCATCcTCAGCA-cTGGGG	chr16	4002348	-	3	1
RNA	GCTCCCATCTTCAGCAGATGNGG	GCTCCCcTCcTCAGCA-cTGGGG	chr16	10924967	+	3	1
RNA	GCTCCCATCTTCAGCAGATGNGG	aCTtCCATC-TCAGCAGAgGGGG	chr16	8662765	+	3	1
RNA	GCTCCCATCTTCAGCAGATGNGG	aCTtCCATCT-CAGCAGAgGGGG	chr16	8662765	+	3	1
RNA	GCTCCCATCTTCAGCAGATGNGG	GCTCCCtTC-TCAGttGATGAGG	chr16	42068229	-	3	1
RNA	GCTCCCATCTTCAGCAGATGNGG	GCTCCCtTCT-CAGttGATGAGG	chr16	42068229	-	3	1
RNA	GCTCCCATCTTCAGCAGATGNGG	aCTCaCATC-TCAGtAGATGAGG	chr16	97185102	-	3	1
RNA	GCTCCCATCTTCAGCAGATGNGG	aCTCaCATCT-CAGtAGATGAGG	chr16	97185102	-	3	1
RNA	GCTCCCATCTTCAGCAGATGNGG	GCc-CCAcCcTCAGCAGATGAGG	chr16	5965515	-	3	1
RNA	GCTCCCATCTTCAGCAGATGNGG	GCcC-CAcCcTCAGCAGATGAGG	chr16	5965515	-	3	1
RNA	GCTCCCATCTTCAGCAGATGNGG	GCcCC-AcCcTCAGCAGATGAGG	chr16	5965515	-	3	1
RNA	GCTCCCATCTTCAGCAGATGNGG	GCT-CCATCTcCAGCtGAgGTGG	chr16	91206553	+	3	1
RNA	GCTCCCATCTTCAGCAGATGNGG	GCTC-CATCTcCAGCtGAgGTGG	chr16	91206553	+	3	1
RNA	GCTCCCATCTTCAGCAGATGNGG	GCTCC-ATCTcCAGCtGAgGTGG	chr16	91206553	+	3	1
RNA	GCTCCCATCTTCAGCAGATGNGG	GtTCtCAT-TcCAGCAGATGTGG	chr16	12947516	+	3	1
RNA	GCTCCCATCTTCAGCAGATGNGG	GCTCaCATCTT-AaCAGATcAGG	chr16	43738062	-	3	1
RNA	GCTCCCATCTTCAGCAGATGNGG	GCTCaCATCTT-gGCAGATcAGG	chr16	59829139	-	3	1
RNA	GCTCCCATCTTCAGCAGATGNGG	GCTgaCATCTTCAG-AGAgGGGG	chr16	66092677	-	3	1
RNA	GCTCCCATCTTCAGCAGATGNGG	cCTCCCtTCTTCAG-AGAaGAGG	chr16	70288275	+	3	1
RNA	GCTCCCATCTTCAGCAGATGNGG	aCTCCCcTCcTCAG-AGATGAGG	chr16	96533691	-	3	1
RNA	GCTCCCATCTTCAGCAGATGNGG	GaTCagATCTTCAG-AGATGAGG	chr16	97520974	-	3	1
RNA	GCTCCCATCTTCAGCAGATGNGG	cCTCCCATCcTCAGCAc-TGGGG	chr16	4002348	-	3	1
RNA	GCTCCCATCTTCAGCAGATGNGG	GCTCCCcTCcTCAGCAc-TGGGG	chr16	10924967	+	3	1
RNA	GCTCCCATCTTCAGCAGATGNGG	GCTCCaAatTTCAGCAG-TGCGG	chr16	12493421	-	3	1
RNA	GCTCCCATCTTCAGCAGATGNGG	GCTCCCcTCTTCAGCtG-TaTGG	chr16	32878973	-	3	1
RNA	GCTCCCATCTTCAGCAGATGNGG	GCTCCCAgCTgCAGgAG-TGTGG	chr16	33109010	-	3	1
RNA	GCTCCCATCTTCAGCAGATGNGG	aaTCCCATCTTCAaCAG-TGCGG	chr16	62655954	+	3	1
RNA	GCTCCCATCTTCAGCAGATGNGG	GCTgCCtTCTTCAGCAG-TcAGG	chr16	76332885	-	3	1
RNA	GCTCCCATCTTCAGCAGATGNGG	G-cCCCAcCcTCAGCAGATGAGG	chr16	5965515	-	3	1
RNA	GCTCCCATCTTCAGCAGATGNGG	GCTCaCATCTTg-GCAGATcAGG	chr16	59829139	-	3	1
RNA	GCTCCCATCTTCAGCAGATGNGG	GCTtCC-TCcaCAGCAGATGGGG	chr1	12370141	-	3	1
RNA	GCTCCCATCTTCAGCAGATGNGG	cCTCaC-aCTTCAGCAGATGAGG	chr1	15274817	+	3	1
RNA	GCTCCCATCTTCAGCAGATGNGG	GCcCCC-TCTTCtGgAGATGTGG	chr1	45767081	-	3	1
RNA	GCTCCCATCTTCAGCAGATGNGG	GCTCCt-TCTTaAGCAGATtGGG	chr1	96483097	+	3	1
RNA	GCTCCCATCTTCAGCAGATGNGG	GCaCCCATCTTCA-gAcATGGGG	chr1	81358696	-	3	1
RNA	GCTCCCATCTTCAGCAGATGNGG	tCTCCCATCcTCA-CAGAaGAGG	chr1	132589441	+	3	1
RNA	GCTCCCATCTTCAGCAGATGNGG	GCTCtCATtTTCA-aAGATGAGG	chr1	178821746	+	3	1
RNA	GCTCCCATCTTCAGCAGATGNGG	GCTCCCcTCccCAGCA-ATGCGG	chr1	33949423	-	3	1
RNA	GCTCCCATCTTCAGCAGATGNGG	GCaCCCATCTTCAGac-ATGGGG	chr1	81358696	-	3	1
RNA	GCTCCCATCTTCAGCAGATGNGG	GgTtCCATCTTCAGCA-cTGTGG	chr1	135898650	+	3	1
RNA	GCTCCCATCTTCAGCAGATGNGG	GCTCCCATCTgCtaCA-ATGTGG	chr1	151608263	+	3	1
RNA	GCTCCCATCTTCAGCAGATGNGG	GCTCCCATCTgCtaCA-ATGTGG	chr1	151692942	-	3	1
RNA	GCTCCCATCTTCAGCAGATGNGG	tCTCCCcTC-TgAGCAGATGGGG	chr1	19650605	+	3	1
RNA	GCTCCCATCTTCAGCAGATGNGG	tCTCCCcTCT-gAGCAGATGGGG	chr1	19650605	+	3	1
RNA	GCTCCCATCTTCAGCAGATGNGG	GCTCaCATC-TCAGaAGATcTGG	chr1	34258567	+	3	1
RNA	GCTCCCATCTTCAGCAGATGNGG	GCTCaCATCT-CAGaAGATcTGG	chr1	34258567	+	3	1
RNA	GCTCCCATCTTCAGCAGATGNGG	tCTgCCATC-TCAGCAGATcTGG	chr1	88481492	+	3	1
RNA	GCTCCCATCTTCAGCAGATGNGG	tCTgCCATCT-CAGCAGATcTGG	chr1	88481492	+	3	1
RNA	GCTCCCATCTTCAGCAGATGNGG	GgTCCCATC-TCAcCgGATGTGG	chr1	90307914	-	3	1
RNA	GCTCCCATCTTCAGCAGATGNGG	GgTCCCATCT-CAcCgGATGTGG	chr1	90307914	-	3	1
RNA	GCTCCCATCTTCAGCAGATGNGG	GCTCCaATC-ctAGCAGATGTGG	chr1	151497234	-	3	1
RNA	GCTCCCATCTTCAGCAGATGNGG	GCTCCaATCc-tAGCAGATGTGG	chr1	151497234	-	3	1
RNA	GCTCCCATCTTCAGCAGATGNGG	GgTCCCAct-TCAGCAGATGTGG	chr1	166272075	+	3	1
RNA	GCTCCCATCTTCAGCAGATGNGG	GgTCCCActT-CAGCAGATGTGG	chr1	166272075	+	3	1
RNA	GCTCCCATCTTCAGCAGATGNGG	GCTgCCAcC-TtAGCAGATGAGG	chr1	167928197	-	3	1
RNA	GCTCCCATCTTCAGCAGATGNGG	GCTgCCAcCT-tAGCAGATGAGG	chr1	167928197	-	3	1
RNA	GCTCCCATCTTCAGCAGATGNGG	GCcaCCATC-TCAcCAGATGGGG	chr1	172359763	+	3	1
RNA	GCTCCCATCTTCAGCAGATGNGG	GCcaCCATCT-CAcCAGATGGGG	chr1	172359763	+	3	1
RNA	GCTCCCATCTTCAGCAGATGNGG	tCTCCCATC-TCAGCAGggGAGG	chr1	190247259	+	3	1
RNA	GCTCCCATCTTCAGCAGATGNGG	tCTCCCATCT-CAGCAGggGAGG	chr1	190247259	+	3	1
RNA	GCTCCCATCTTCAGCAGATGNGG	GCT-CCtTCTTaAGCAGATtGGG	chr1	96483097	+	3	1
RNA	GCTCCCATCTTCAGCAGATGNGG	GCTC-CtTCTTaAGCAGATtGGG	chr1	96483097	+	3	1
RNA	GCTCCCATCTTCAGCAGATGNGG	GCTCC-tTCTTaAGCAGATtGGG	chr1	96483097	+	3	1
RNA	GCTCCCATCTTCAGCAGATGNGG	GCT-CCATtTTCAtCAGtTGAGG	chr1	152009337	-	3	1
RNA	GCTCCCATCTTCAGCAGATGNGG	GCTC-CATtTTCAtCAGtTGAGG	chr1	152009337	-	3	1
RNA	GCTCCCATCTTCAGCAGATGNGG	GCTCC-ATtTTCAtCAGtTGAGG	chr1	152009337	-	3	1
RNA	GCTCCCATCTTCAGCAGATGNGG	GgT-CCcaCTTCAGCAGATGTGG	chr1	166272075	+	3	1
RNA	GCTCCCATCTTCAGCAGATGNGG	GgTC-CcaCTTCAGCAGATGTGG	chr1	166272075	+	3	1
RNA	GCTCCCATCTTCAGCAGATGNGG	GgTCC-caCTTCAGCAGATGTGG	chr1	166272075	+	3	1
RNA	GCTCCCATCTTCAGCAGATGNGG	GC-CCCcTCTTCtGgAGATGTGG	chr1	45767081	-	3	1
RNA	GCTCCCATCTTCAGCAGATGNGG	Ga-CCCATCTTCAGgAGATtAGG	chr1	58827318	-	3	1
RNA	GCTCCCATCTTCAGCAGATGNGG	GC-CaCAgCTTCAGCAGtTGGGG	chr1	73566809	-	3	1
RNA	GCTCCCATCTTCAGCAGATGNGG	ca-CCCATgTTCAGCAGATGGGG	chr1	91445637	+	3	1
RNA	GCTCCCATCTTCAGCAGATGNGG	Gt-CCCATCTaCAGCAGAgGAGG	chr1	131310491	-	3	1
RNA	GCTCCCATCTTCAGCAGATGNGG	GC-CCCATCTTCtGtgGATGGGG	chr1	135415474	-	3	1
RNA	GCTCCCATCTTCAGCAGATGNGG	cCTCaCAc-TTCAGCAGATGAGG	chr1	15274817	+	3	1
RNA	GCTCCCATCTTCAGCAGATGNGG	GtTgCCAa-TTCAGCAGATGTGG	chr1	55696113	+	3	1
RNA	GCTCCCATCTTCAGCAGATGNGG	GCTCCCAT-TTCAGCctcTGAGG	chr1	191657922	-	3	1
RNA	GCTCCCATCTTCAGCAGATGNGG	tCTCCCcTCTg-AGCAGATGGGG	chr1	19650605	+	3	1
RNA	GCTCCCATCTTCAGCAGATGNGG	GCTCtCcTCTT-AGCAGATtTGG	chr1	33374483	-	3	1
RNA	GCTCCCATCTTCAGCAGATGNGG	cCTCCCATCaT-AGCAtATGTGG	chr1	105320833	+	3	1
RNA	GCTCCCATCTTCAGCAGATGNGG	GCTCttATCTT-AGtAGATGAGG	chr1	154054067	+	3	1
RNA	GCTCCCATCTTCAGCAGATGNGG	GgTCaCATCTT-AGgAGATGGGG	chr1	154665085	+	3	1
RNA	GCTCCCATCTTCAGCAGATGNGG	GCTCCCtTCTT-AtCAGcTGAGG	chr1	159405270	-	3	1
RNA	GCTCCCATCTTCAGCAGATGNGG	GCTCtCATtTTCAa-AGATGAGG	chr1	178821746	+	3	1
RNA	GCTCCCATCTTCAGCAGATGNGG	GCTCCaAgCTTCAG-AGAgGGGG	chr1	192841825	+	3	1
RNA	GCTCCCATCTTCAGCAGATGNGG	GCTCCCATCTaCtGtAG-TGAGG	chr1	43181100	+	3	1
RNA	GCTCCCATCTTCAGCAGATGNGG	GgTtCCATCTTCAGCAc-TGTGG	chr1	135898650	+	3	1
RNA	GCTCCCATCTTCAGCAGATGNGG	G-aCCCATCTTCAGgAGATtAGG	chr1	58827318	-	3	1
RNA	GCTCCCATCTTCAGCAGATGNGG	c-aCCCATgTTCAGCAGATGGGG	chr1	91445637	+	3	1
RNA	GCTCCCATCTTCAGCAGATGNGG	GCTCCaATCcTa-GCAGATGTGG	chr1	151497234	-	3	1
RNA	GCTCCCATCTTCAGCAGATGNGG	GCTgCCAcCTTa-GCAGATGAGG	chr1	167928197	-	3	1
RNA	GCTCCCATCTTCAGCAGATGNGG	GCaCCCATCTTCAGa-cATGGGG	chr1	81358696	-	3	1
RNA	GCTCCCATCTTCAGCAGATGNGG	GtTgCCA-aTTCAGCAGATGTGG	chr1	55696113	+	3	1
RNA	GCTCCCATCTTCAGCAGATGNGG	cCTCCCA-CTTCAaCAGATcTGG	chr1	96303941	+	3	1
RNA	GCTCCCATCTTCAGCAGATGNGG	tCaCtCA-CTTCAGCAGATGGGG	chr1	167872069	+	3	1
RNA	GCTCCCATCTTCAGCAGATGNGG	GCTgCCA-CcTtAGCAGATGAGG	chr1	167928197	-	3	1
RNA	GCTCCCATCTTCAGCAGATGNGG	GCTCtCA-CTTgAGtAGATGGGG	chr1	192516614	-	3	1
RNA	GCTCCCATCTTCAGCAGATGNGG	GCTCCC-TtTTCAGtAGAaGGGG	chr13	14812475	-	3	1
RNA	GCTCCCATCTTCAGCAGATGNGG	GCTaCC-TCTTCAGgAGcTGTGG	chr13	37082990	+	3	1
RNA	GCTCCCATCTTCAGCAGATGNGG	GCTgCC-TCTTCAGgAGcTGGGG	chr13	49075664	-	3	1
RNA	GCTCCCATCTTCAGCAGATGNGG	GCTCCC-TCTaCcaCAGATGTGG	chr13	112063608	-	3	1
RNA	GCTCCCATCTTCAGCAGATGNGG	GCTCaCATCTcCA-CAGATtAGG	chr13	43352389	+	3	1
RNA	GCTCCCATCTTCAGCAGATGNGG	GaTCCCtgCTTCA-CAGATGAGG	chr13	56526352	+	3	1
RNA	GCTCCCATCTTCAGCAGATGNGG	GtTCCCATCTTCA-CAGActTGG	chr13	67913701	+	3	1
RNA	GCTCCCATCTTCAGCAGATGNGG	GCcCCCtTCTgCAGCAGA-GTGG	chr13	70432826	-	3	1
RNA	GCTCCCATCTTCAGCAGATGNGG	cCTCCCATCTTCAcaAGA-GAGG	chr13	113883097	-	3	1
RNA	GCTCCCATCTTCAGCAGATGNGG	cCTtCCAgCTTCAGCA-ATGAGG	chr13	55983922	+	3	1
RNA	GCTCCCATCTTCAGCAGATGNGG	aCTgCCtTCTTCAGCA-ATGCGG	chr13	60125593	+	3	1
RNA	GCTCCCATCTTCAGCAGATGNGG	GgTaCtATCTTCAGCA-ATGGGG	chr13	76860185	+	3	1
RNA	GCTCCCATCTTCAGCAGATGNGG	GCTCaCATt-TgAGCAGATGAGG	chr13	21263392	+	3	1
RNA	GCTCCCATCTTCAGCAGATGNGG	GCTCaCATtT-gAGCAGATGAGG	chr13	21263392	+	3	1
RNA	GCTCCCATCTTCAGCAGATGNGG	GCT-CCATCcTCAGgAaATGAGG	chr13	12017186	+	3	1
RNA	GCTCCCATCTTCAGCAGATGNGG	GCTC-CATCcTCAGgAaATGAGG	chr13	12017186	+	3	1
RNA	GCTCCCATCTTCAGCAGATGNGG	GCTCC-ATCcTCAGgAaATGAGG	chr13	12017186	+	3	1
RNA	GCTCCCATCTTCAGCAGATGNGG	GCT-CCAgCTTCAGaAGATtTGG	chr13	89886731	+	3	1
RNA	GCTCCCATCTTCAGCAGATGNGG	GCTC-CAgCTTCAGaAGATtTGG	chr13	89886731	+	3	1
RNA	GCTCCCATCTTCAGCAGATGNGG	GCTCC-AgCTTCAGaAGATtTGG	chr13	89886731	+	3	1
RNA	GCTCCCATCTTCAGCAGATGNGG	GaT-CCATCTTCtcCAGATGTGG	chr13	92511479	+	3	1
RNA	GCTCCCATCTTCAGCAGATGNGG	GaTC-CATCTTCtcCAGATGTGG	chr13	92511479	+	3	1
RNA	GCTCCCATCTTCAGCAGATGNGG	GaTCC-ATCTTCtcCAGATGTGG	chr13	92511479	+	3	1
RNA	GCTCCCATCTTCAGCAGATGNGG	GCTCCCtT-TTCAGtAGAaGGGG	chr13	14812475	-	3	1
RNA	GCTCCCATCTTCAGCAGATGNGG	GCTCaCATtTg-AGCAGATGAGG	chr13	21263392	+	3	1
RNA	GCTCCCATCTTCAGCAGATGNGG	tCTCCCtTCTTCAGCAG-aGAGG	chr13	45242643	-	3	1
RNA	GCTCCCATCTTCAGCAGATGNGG	GCTgCCATgcTCAGCAG-TGGGG	chr13	49020375	-	3	1
RNA	GCTCCCATCTTCAGCAGATGNGG	GgTCCCtTCTTgAGCAG-TGTGG	chr13	52831172	+	3	1
RNA	GCTCCCATCTTCAGCAGATGNGG	GtTgCCATCTcCAGCAG-TGCGG	chr13	56247058	-	3	1
RNA	GCTCCCATCTTCAGCAGATGNGG	GCTCCCAgCcTCAaCAG-TGGGG	chr13	57279616	-	3	1
RNA	GCTCCCATCTTCAGCAGATGNGG	GCTCaCA-tTTgAGCAGATGAGG	chr13	21263392	+	3	1
RNA	GCTCCCATCTTCAGCAGATGNGG	GCTCCa-aCTcCAGCAGATGAGG	chr2	20766580	+	3	1
RNA	GCTCCCATCTTCAGCAGATGNGG	GCTCCt-TCTaCAGCAtATGTGG	chr2	129261375	+	3	1
RNA	GCTCCCATCTTCAGCAGATGNGG	GCTtCa-gCTTCAGCAGATGCGG	chr2	158570689	-	3	1
RNA	GCTCCCATCTTCAGCAGATGNGG	aCcCCCATCTTCA-CAtATGAGG	chr2	11248518	+	3	1
RNA	GCTCCCATCTTCAGCAGATGNGG	GCTtCCATCTTCA-CAGgTcCGG	chr2	20812712	-	3	1
RNA	GCTCCCATCTTCAGCAGATGNGG	GCTCCCcatTTCA-CAGATGAGG	chr2	32607738	-	3	1
RNA	GCTCCCATCTTCAGCAGATGNGG	tCTCCCATCTTtA-CAGAgGAGG	chr2	121339596	-	3	1
RNA	GCTCCCATCTTCAGCAGATGNGG	GCcCCCATCTaCA-CAGcTGTGG	chr2	153090813	-	3	1
RNA	GCTCCCATCTTCAGCAGATGNGG	GCTCCCATCcTCAtCAcA-GAGG	chr2	26618657	+	3	1
RNA	GCTCCCATCTTCAGCAGATGNGG	GCTatCATCTTCAGCAGA-tGGG	chr2	65967438	+	3	1
RNA	GCTCCCATCTTCAGCAGATGNGG	GCTCCCtcCTgCAGCAGA-GGGG	chr2	118311151	+	3	1
RNA	GCTCCCATCTTCAGCAGATGNGG	aCTCaCAcCTTCAGCAGA-GTGG	chr2	131992023	+	3	1
RNA	GCTCCCATCTTCAGCAGATGNGG	GCTtCCATCTggAGCAGA-GTGG	chr2	159136250	+	3	1
RNA	GCTCCCATCTTCAGCAGATGNGG	GCTCaCAggTTCAGCAGA-GAGG	chr2	161244851	+	3	1
RNA	GCTCCCATCTTCAGCAGATGNGG	GCTtCCATCTTCAGgA-ATtTGG	chr2	53815879	-	3	1
RNA	GCTCCCATCTTCAGCAGATGNGG	GCTatCATCTcCAGCA-ATGGGG	chr2	126383172	+	3	1
RNA	GCTCCCATCTTCAGCAGATGNGG	GtTCCCATCcTCAGCA-cTGGGG	chr2	172509173	+	3	1
RNA	GCTCCCATCTTCAGCAGATGNGG	GgTgCCATC-TCAGCAGAaGAGG	chr2	43929171	+	3	1
RNA	GCTCCCATCTTCAGCAGATGNGG	GgTgCCATCT-CAGCAGAaGAGG	chr2	43929171	+	3	1
RNA	GCTCCCATCTTCAGCAGATGNGG	GCTCCCATt-TgtGCAGATGTGG	chr2	61062877	+	3	1
RNA	GCTCCCATCTTCAGCAGATGNGG	GCTCCCATtT-gtGCAGATGTGG	chr2	61062877	+	3	1
RNA	GCTCCCATCTTCAGCAGATGNGG	GCTCtCATC-TCAGCAGAgtCGG	chr2	84373361	-	3	1
RNA	GCTCCCATCTTCAGCAGATGNGG	GCTCtCATCT-CAGCAGAgtCGG	chr2	84373361	-	3	1
RNA	GCTCCCATCTTCAGCAGATGNGG	GCTtCCATC-aCAGCAGAgGTGG	chr2	137012958	+	3	1
RNA	GCTCCCATCTTCAGCAGATGNGG	GCTtCCATCa-CAGCAGAgGTGG	chr2	137012958	+	3	1
RNA	GCTCCCATCTTCAGCAGATGNGG	GtTCCCATC-aCAGCAGAaGAGG	chr2	147984721	-	3	1
RNA	GCTCCCATCTTCAGCAGATGNGG	GtTCCCATCa-CAGCAGAaGAGG	chr2	147984721	-	3	1
RNA	GCTCCCATCTTCAGCAGATGNGG	GCTCaCATC-TCAGCAGAccAGG	chr2	178748309	+	3	1
RNA	GCTCCCATCTTCAGCAGATGNGG	GCTCaCATCT-CAGCAGAccAGG	chr2	178748309	+	3	1
RNA	GCTCCCATCTTCAGCAGATGNGG	GCT-CCtTCTaCAGCAtATGTGG	chr2	129261375	+	3	1
RNA	GCTCCCATCTTCAGCAGATGNGG	GCTC-CtTCTaCAGCAtATGTGG	chr2	129261375	+	3	1
RNA	GCTCCCATCTTCAGCAGATGNGG	GCTCC-tTCTaCAGCAtATGTGG	chr2	129261375	+	3	1
RNA	GCTCCCATCTTCAGCAGATGNGG	GaT-CCATCTTCAGCAtATcGGG	chr2	169650299	+	3	1
RNA	GCTCCCATCTTCAGCAGATGNGG	GaTC-CATCTTCAGCAtATcGGG	chr2	169650299	+	3	1
RNA	GCTCCCATCTTCAGCAGATGNGG	GaTCC-ATCTTCAGCAtATcGGG	chr2	169650299	+	3	1
RNA	GCTCCCATCTTCAGCAGATGNGG	tCT-CCATCTTCAGCAGggGTGG	chr2	179760286	-	3	1
RNA	GCTCCCATCTTCAGCAGATGNGG	tCTC-CATCTTCAGCAGggGTGG	chr2	179760286	-	3	1
RNA	GCTCCCATCTTCAGCAGATGNGG	tCTCC-ATCTTCAGCAGggGTGG	chr2	179760286	-	3	1
RNA	GCTCCCATCTTCAGCAGATGNGG	GC-tCCAaCTcCAGCAGATGAGG	chr2	20766580	+	3	1
RNA	GCTCCCATCTTCAGCAGATGNGG	aC-CCCtTCTTCAGCcGATGAGG	chr2	153506340	+	3	1
RNA	GCTCCCATCTTCAGCAGATGNGG	GC-CCCtgCTTCAGaAGATGGGG	chr2	158087325	+	3	1
RNA	GCTCCCATCTTCAGCAGATGNGG	GC-ttCAgCTTCAGCAGATGCGG	chr2	158570689	-	3	1
RNA	GCTCCCATCTTCAGCAGATGNGG	GCTCCaAc-TcCAGCAGATGAGG	chr2	20766580	+	3	1
RNA	GCTCCCATCTTCAGCAGATGNGG	GCTCCCAT-ccCAGCAGAaGAGG	chr2	56997269	-	3	1
RNA	GCTCCCATCTTCAGCAGATGNGG	GggaCCAT-TTCAGCAGATGTGG	chr2	80590079	+	3	1
RNA	GCTCCCATCTTCAGCAGATGNGG	GCTCaCAT-TTCAGaAGgTGTGG	chr2	161497592	-	3	1
RNA	GCTCCCATCTTCAGCAGATGNGG	GCTCCCATCcc-AGCAGAaGAGG	chr2	56997269	-	3	1
RNA	GCTCCCATCTTCAGCAGATGNGG	GCTCCCATtTg-tGCAGATGTGG	chr2	61062877	+	3	1
RNA	GCTCCCATCTTCAGCAGATGNGG	GCaCCCATCTT-AGgAcATGAGG	chr2	90136644	+	3	1
RNA	GCTCCCATCTTCAGCAGATGNGG	GCTCCCcTCTT-gaCAGATGAGG	chr2	103713719	+	3	1
RNA	GCTCCCATCTTCAGCAGATGNGG	GCTCCCAggaTCAG-AGATGAGG	chr2	78499903	+	3	1
RNA	GCTCCCATCTTCAGCAGATGNGG	GCTCCCcTCTTgAc-AGATGAGG	chr2	103713719	+	3	1
RNA	GCTCCCATCTTCAGCAGATGNGG	ttTCCCtTCTTCAG-AGATGCGG	chr2	155428661	+	3	1
RNA	GCTCCCATCTTCAGCAGATGNGG	GCaCCCAcCcTCAG-AGATGGGG	chr2	157696203	-	3	1
RNA	GCTCCCATCTTCAGCAGATGNGG	GCTCCCtcCcTCAG-AGATGGGG	chr2	181207170	-	3	1
RNA	GCTCCCATCTTCAGCAGATGNGG	aCTaCCATCTTCAGCAa-TGTGG	chr2	3951642	+	3	1
RNA	GCTCCCATCTTCAGCAGATGNGG	GtTCCCATCcTCAGCAc-TGGGG	chr2	172509173	+	3	1
RNA	GCTCCCATCTTCAGCAGATGNGG	t-TCCCATtTTtAGCAGATGTGG	chr2	147876176	-	3	1
RNA	GCTCCCATCTTCAGCAGATGNGG	G-TCCCAaCTcCAGCAGcTGGGG	chr2	157451999	-	3	1
RNA	GCTCCCATCTTCAGCAGATGNGG	GCTCCCATtTgt-GCAGATGTGG	chr2	61062877	+	3	1
RNA	GCTCCCATCTTCAGCAGATGNGG	GCTCCCcTCTTg-aCAGATGAGG	chr2	103713719	+	3	1
RNA	GCTCCCATCTTCAGCAGATGNGG	aCTaCCATCTTCAGC-aATGTGG	chr2	3951642	+	3	1
RNA	GCTCCCATCTTCAGCAGATGNGG	GCTgCCA-CTTCAGCAGAacAGG	chr2	60133275	+	3	1
RNA	GCTCCCATCTTCAGCAGATGNGG	GCTCCCA-tTTgtGCAGATGTGG	chr2	61062877	+	3	1
RNA	GCTCCCATCTTCAGCAGATGNGG	GCTtCag-CTTCAGCAGATGCGG	chr2	158570689	-	3	1
RNA	GCTCCCATCTTCAGCAGATGNGG	GCTtaCA-CTTCAGCAGcTGAGG	chr2	172105833	-	3	1
RNA	GCTCCCATCTTCAGCAGATGNGG	tCTCCCA-CTTCAaCtGATGTGG	chr2	181909293	+	3	1
RNA	GCTCCCATCTTCAGCAGATGNGG	tCTaCgATCTTCA-CAGATGGGG	chr19	3775029	+	3	1
RNA	GCTCCCATCTTCAGCAGATGNGG	GCTtCCATCTTCA-gAGATcAGG	chr19	10394368	+	3	1
RNA	GCTCCCATCTTCAGCAGATGNGG	GCTCCCAgCTTtg-CAGATGAGG	chr19	54060193	+	3	1
RNA	GCTCCCATCTTCAGCAGATGNGG	GgTCCCATCTgCAcCAGA-GGGG	chr19	60999150	-	3	1
RNA	GCTCCCATCTTCAGCAGATGNGG	GtTaCCATgTTCAGCA-ATGTGG	chr19	38890722	-	3	1
RNA	GCTCCCATCTTCAGCAGATGNGG	GCTaCCtTCTTCcGCA-ATGGGG	chr19	40474145	+	3	1
RNA	GCTCCCATCTTCAGCAGATGNGG	GCagCCATC-TCAGgAGATGAGG	chr19	5690471	+	3	1
RNA	GCTCCCATCTTCAGCAGATGNGG	GCagCCATCT-CAGgAGATGAGG	chr19	5690471	+	3	1
RNA	GCTCCCATCTTCAGCAGATGNGG	tCTCCCAcC-TCAGCAGATcAGG	chr19	25833589	-	3	1
RNA	GCTCCCATCTTCAGCAGATGNGG	tCTCCCAcCT-CAGCAGATcAGG	chr19	25833589	-	3	1
RNA	GCTCCCATCTTCAGCAGATGNGG	GCTCCCAgC-TttGCAGATGAGG	chr19	54060193	+	3	1
RNA	GCTCCCATCTTCAGCAGATGNGG	GCTCCCAgCT-ttGCAGATGAGG	chr19	54060193	+	3	1
RNA	GCTCCCATCTTCAGCAGATGNGG	GCT-CCATCTTCtGCAaATaAGG	chr19	16691797	-	3	1
RNA	GCTCCCATCTTCAGCAGATGNGG	GCTC-CATCTTCtGCAaATaAGG	chr19	16691797	-	3	1
RNA	GCTCCCATCTTCAGCAGATGNGG	GCTCC-ATCTTCtGCAaATaAGG	chr19	16691797	-	3	1
RNA	GCTCCCATCTTCAGCAGATGNGG	tCT-CCATCTTCtGCAGcTGAGG	chr19	23224176	-	3	1
RNA	GCTCCCATCTTCAGCAGATGNGG	tCTC-CATCTTCtGCAGcTGAGG	chr19	23224176	-	3	1
RNA	GCTCCCATCTTCAGCAGATGNGG	tCTCC-ATCTTCtGCAGcTGAGG	chr19	23224176	-	3	1
RNA	GCTCCCATCTTCAGCAGATGNGG	GtTCaCATCTT-AGCAGATtGGG	chr19	41750523	+	3	1
RNA	GCTCCCATCTTCAGCAGATGNGG	GCTCaCtTCTTCAG-AGATaTGG	chr19	25099132	-	3	1
RNA	GCTCCCATCTTCAGCAGATGNGG	GCTCCCcTCcTCAG-AGcTGCGG	chr19	27398011	+	3	1
RNA	GCTCCCATCTTCAGCAGATGNGG	a-TCCCATCTTCcaCAGATGAGG	chr19	5454020	+	3	1
RNA	GCTCCCATCTTCAGCAGATGNGG	G-TaaCATCTaCAGCAGATGAGG	chr19	38079305	+	3	1
RNA	GCTCCCATCTTCAGCAGATGNGG	GCTtCCATCTTCAGa-GATcAGG	chr19	10394368	+	3	1
RNA	GCTCCCATCTTCAGCAGATGNGG	tCTCCCA-CcTCAGCAGATcAGG	chr19	25833589	-	3	1
RNA	GCTCCCATCTTCAGCAGATGNGG	GCTCCCA-CTgaAGCtGATGAGG	chr19	34940777	+	3	1
RNA	GCTCCCATCTTCAGCAGATGNGG	aaTCCC-TCTgCAGCAGATGGGG	chr15	25466471	-	3	1
RNA	GCTCCCATCTTCAGCAGATGNGG	GaTCCC-TgTTCtGCAGATGAGG	chr15	79755982	+	3	1
RNA	GCTCCCATCTTCAGCAGATGNGG	aCTCCCcaCTTCA-CAGATGAGG	chr15	38948616	+	3	1
RNA	GCTCCCATCTTCAGCAGATGNGG	GCTCtCATgTTCA-aAGATGAGG	chr15	61723137	+	3	1
RNA	GCTCCCATCTTCAGCAGATGNGG	GCTCCCtTCTgCAGCAGA-cGGG	chr15	50777075	+	3	1
RNA	GCTCCCATCTTCAGCAGATGNGG	GCTCCCAgCTcCAGCAaA-GGGG	chr15	73690845	-	3	1
RNA	GCTCCCATCTTCAGCAGATGNGG	GCTCCtgTCTTCAGaA-ATGAGG	chr15	27721228	+	3	1
RNA	GCTCCCATCTTCAGCAGATGNGG	GCTCCCAgCTcCAGCA-AaGGGG	chr15	73690845	-	3	1
RNA	GCTCCCATCTTCAGCAGATGNGG	GCg-CCATCcTCtGCAGATGAGG	chr15	73491471	+	3	1
RNA	GCTCCCATCTTCAGCAGATGNGG	GCgC-CATCcTCtGCAGATGAGG	chr15	73491471	+	3	1
RNA	GCTCCCATCTTCAGCAGATGNGG	GCgCC-ATCcTCtGCAGATGAGG	chr15	73491471	+	3	1
RNA	GCTCCCATCTTCAGCAGATGNGG	GC-CCCATCTgCAGaAGAaGAGG	chr15	31039723	+	3	1
RNA	GCTCCCATCTTCAGCAGATGNGG	GC-gCCATCcTCtGCAGATGAGG	chr15	73491471	+	3	1
RNA	GCTCCCATCTTCAGCAGATGNGG	GCTCCCAT-cTCAGCAGActAGG	chr15	73906261	+	3	1
RNA	GCTCCCATCTTCAGCAGATGNGG	GCTaCCAT-TTgAGaAGATGGGG	chr15	78185933	+	3	1
RNA	GCTCCCATCTTCAGCAGATGNGG	GCTCCCATCTc-AGCAGActAGG	chr15	73906261	+	3	1
RNA	GCTCCCATCTTCAGCAGATGNGG	GCTCCtgTCTTCAG-AaATGAGG	chr15	27721228	+	3	1
RNA	GCTCCCATCTTCAGCAGATGNGG	GCTCCtAcCaTCAG-AGATGTGG	chr15	56560947	+	3	1
RNA	GCTCCCATCTTCAGCAGATGNGG	GCTCtCATgTTCAa-AGATGAGG	chr15	61723137	+	3	1
RNA	GCTCCCATCTTCAGCAGATGNGG	tCTCCCATCTcCAG-AGtTGAGG	chr15	65817996	-	3	1
RNA	GCTCCCATCTTCAGCAGATGNGG	GCTgCCcTCTTCAc-AGATGTGG	chr15	67940647	+	3	1
RNA	GCTCCCATCTTCAGCAGATGNGG	GCTCCtATCTTgAG-AGATaTGG	chr15	78142437	-	3	1
RNA	GCTCCCATCTTCAGCAGATGNGG	GgTggCATCTTCAG-AGATGCGG	chr15	93067962	-	3	1
RNA	GCTCCCATCTTCAGCAGATGNGG	GtTtCCATaTTCAG-AGATGTGG	chr15	96090858	-	3	1
RNA	GCTCCCATCTTCAGCAGATGNGG	t-TCCCAgCTTCAGCAGATcTGG	chr15	26429846	+	3	1
RNA	GCTCCCATCTTCAGCAGATGNGG	G-TaCCAcCaTCAGCAGATGGGG	chr15	59827217	-	3	1
RNA	GCTCCCATCTTCAGCAGATGNGG	G-TCCtATCTTagGCAGATGCGG	chr15	68540646	+	3	1
RNA	GCTCCCATCTTCAGCAGATGNGG	G-TCCCATCcTCAGaAGcTGTGG	chr15	87174338	+	3	1
RNA	GCTCCCATCTTCAGCAGATGNGG	G-TCCCATtTcCAtCAGATGGGG	chr15	101560280	+	3	1
RNA	GCTCCCATCTTCAGCAGATGNGG	GCTgCCcTCTTC-aCAGATGTGG	chr15	67940647	+	3	1
RNA	GCTCCCATCTTCAGCAGATGNGG	GCTCCCATCaTCAtC-GAaGAGG	chr15	11706430	-	3	1
RNA	GCTCCCATCTTCAGCAGATGNGG	tCTtCC-TCTTCAGaAGATGAGG	chr17	4745304	+	3	1
RNA	GCTCCCATCTTCAGCAGATGNGG	tCTCCC-TCTTCtGCAGAaGAGG	chr17	26358376	-	3	1
RNA	GCTCCCATCTTCAGCAGATGNGG	GCTCCC-TCTTtgGCAGcTGGGG	chr17	66110476	-	3	1
RNA	GCTCCCATCTTCAGCAGATGNGG	GCcCCtgTCTTCA-CAGATGTGG	chr17	28155875	+	3	1
RNA	GCTCCCATCTTCAGCAGATGNGG	GCTCCCtTCTcCA-CAGcTGCGG	chr17	46539275	+	3	1
RNA	GCTCCCATCTTCAGCAGATGNGG	GCTCCCgTCTTaA-CAGcTGCGG	chr17	78588605	-	3	1
RNA	GCTCCCATCTTCAGCAGATGNGG	GCaCCCATCTTCcaCAGA-GAGG	chr17	8892247	-	3	1
RNA	GCTCCCATCTTCAGCAGATGNGG	GtTCCCATtTTCAGaAGA-GGGG	chr17	12378212	-	3	1
RNA	GCTCCCATCTTCAGCAGATGNGG	aCTCCCATCTTaAGCAGA-cTGG	chr17	34601393	+	3	1
RNA	GCTCCCATCTTCAGCAGATGNGG	cCTCCCATCTatAGCAGA-GAGG	chr17	72088508	-	3	1
RNA	GCTCCCATCTTCAGCAGATGNGG	GCTCtCATCTTgAtCAGA-GTGG	chr17	72763478	-	3	1
RNA	GCTCCCATCTTCAGCAGATGNGG	GCTCaCtTtTTCAGCA-ATGGGG	chr17	11788916	-	3	1
RNA	GCTCCCATCTTCAGCAGATGNGG	GCTaCCATacTCAGCA-ATGGGG	chr17	72871253	-	3	1
RNA	GCTCCCATCTTCAGCAGATGNGG	aCTCCCATa-TtAGCAGATGAGG	chr17	50902327	-	3	1
RNA	GCTCCCATCTTCAGCAGATGNGG	aCTCCCATaT-tAGCAGATGAGG	chr17	50902327	-	3	1
RNA	GCTCCCATCTTCAGCAGATGNGG	GCaCCCAgC-TCAGgAGATGGGG	chr17	87793523	+	3	1
RNA	GCTCCCATCTTCAGCAGATGNGG	GCaCCCAgCT-CAGgAGATGGGG	chr17	87793523	+	3	1
RNA	GCTCCCATCTTCAGCAGATGNGG	GCT-CCATCTTCAGCtGAccAGG	chr17	46551185	+	3	1
RNA	GCTCCCATCTTCAGCAGATGNGG	GCTC-CATCTTCAGCtGAccAGG	chr17	46551185	+	3	1
RNA	GCTCCCATCTTCAGCAGATGNGG	GCTCC-ATCTTCAGCtGAccAGG	chr17	46551185	+	3	1
RNA	GCTCCCATCTTCAGCAGATGNGG	GaT-aCAaCTTCAGCAGATGTGG	chr17	47129929	-	3	1
RNA	GCTCCCATCTTCAGCAGATGNGG	GaTa-CAaCTTCAGCAGATGTGG	chr17	47129929	-	3	1
RNA	GCTCCCATCTTCAGCAGATGNGG	GaTaC-AaCTTCAGCAGATGTGG	chr17	47129929	-	3	1
RNA	GCTCCCATCTTCAGCAGATGNGG	GC-CCCATCcTCAGCAGAgcAGG	chr17	25495948	-	3	1
RNA	GCTCCCATCTTCAGCAGATGNGG	GC-CCCATCTTaAGCcaATGTGG	chr17	79108455	-	3	1
RNA	GCTCCCATCTTCAGCAGATGNGG	aCTCCCAT-aTtAGCAGATGAGG	chr17	50902327	-	3	1
RNA	GCTCCCATCTTCAGCAGATGNGG	tCTCCCATCaT-AGCAGAaGCGG	chr17	49985344	-	3	1
RNA	GCTCCCATCTTCAGCAGATGNGG	cCTCaCATCTT-AGaAGATGAGG	chr17	51315843	+	3	1
RNA	GCTCCCATCTTCAGCAGATGNGG	GCTCCCgTCTT-AaCAGcTGCGG	chr17	78588605	-	3	1
RNA	GCTCCCATCTTCAGCAGATGNGG	GaTgCCATCTTCAG-AGgTGAGG	chr17	8833134	-	3	1
RNA	GCTCCCATCTTCAGCAGATGNGG	GCTCaCATgcTCAGCAG-TGTGG	chr17	27848904	-	3	1
RNA	GCTCCCATCTTCAGCAGATGNGG	GCTCCtAgaTTCAGCAG-TGTGG	chr17	43917807	+	3	1
RNA	GCTCCCATCTTCAGCAGATGNGG	GCTCCCAcCTcgAGCAG-TGAGG	chr17	87324823	+	3	1
RNA	GCTCCCATCTTCAGCAGATGNGG	G-TCCCAaCTgCAGCAGcTGCGG	chr17	45562109	-	3	1
RNA	GCTCCCATCTTCAGCAGATGNGG	G-TCCCAgCTgCAGCAGgTGTGG	chr17	46460747	-	3	1
RNA	GCTCCCATCTTCAGCAGATGNGG	G-TCCCcTCTgCAGCAGAcGGGG	chr17	56711014	+	3	1
RNA	GCTCCCATCTTCAGCAGATGNGG	GCTCCCAcCTTC-GCtGcTGAGG	chr17	45822207	-	3	1
RNA	GCTCCCATCTTCAGCAGATGNGG	aCTCCCATaTTa-GCAGATGAGG	chr17	50902327	-	3	1
RNA	GCTCCCATCTTCAGCAGATGNGG	GCcCCaAgCTTC-GCAGATGGGG	chr17	55285354	+	3	1
RNA	GCTCCCATCTTCAGCAGATGNGG	GgTCCCcTgTTCAGC-GATGAGG	chr17	66249039	-	3	1
RNA	GCTCCCATCTTCAGCAGATGNGG	GaTaCaA-CTTCAGCAGATGTGG	chr17	47129929	-	3	1
RNA	GCTCCCATCTTCAGCAGATGNGG	GCcCCCA-CTTCAGtAGtTGGGG	chr17	73993415	+	3	1
RNA	GCTCCCATCTTCAGCAGATGNGG	GCTCtC-TCTTCAGaAGATaCGG	chr10	12821450	+	3	1
RNA	GCTCCCATCTTCAGCAGATGNGG	GCTCCt-TCTgCAGgAGATGGGG	chr10	128611187	+	3	1
RNA	GCTCCCATCTTCAGCAGATGNGG	atTCCCATCTcCA-CAGATGAGG	chr10	29520996	+	3	1
RNA	GCTCCCATCTTCAGCAGATGNGG	GCTCtCATCTTCA-tAaATGAGG	chr10	59592692	+	3	1
RNA	GCTCCCATCTTCAGCAGATGNGG	GCTCCCATtTTCA-CAccTGTGG	chr10	85446707	+	3	1
RNA	GCTCCCATCTTCAGCAGATGNGG	GCTCCCATCcTCAtCAaA-GAGG	chr10	116881433	+	3	1
RNA	GCTCCCATCTTCAGCAGATGNGG	GtTCaCtTCTTCAGCA-ATGTGG	chr10	12216647	+	3	1
RNA	GCTCCCATCTTCAGCAGATGNGG	GtTCtCtTCTTCAGCA-ATGTGG	chr10	13465937	-	3	1
RNA	GCTCCCATCTTCAGCAGATGNGG	GCctCCATCTTCAGCc-ATGAGG	chr10	49954631	+	3	1
RNA	GCTCCCATCTTCAGCAGATGNGG	GCTCtCATCTTCAtaA-ATGAGG	chr10	59592692	+	3	1
RNA	GCTCCCATCTTCAGCAGATGNGG	cCTCCCATCTTCAcCA-ATaTGG	chr10	113497316	-	3	1
RNA	GCTCCCATCTTCAGCAGATGNGG	GCTCCCATCcTCAtCA-AaGAGG	chr10	116881433	+	3	1
RNA	GCTCCCATCTTCAGCAGATGNGG	GCTCCCATC-aCAGaAGAgGTGG	chr10	10201667	+	3	1
RNA	GCTCCCATCTTCAGCAGATGNGG	GCTCCCATCa-CAGaAGAgGTGG	chr10	10201667	+	3	1
RNA	GCTCCCATCTTCAGCAGATGNGG	cCTCCCATC-TCAGtAGcTGGGG	chr10	57046813	-	3	1
RNA	GCTCCCATCTTCAGCAGATGNGG	cCTCCCATCT-CAGtAGcTGGGG	chr10	57046813	-	3	1
RNA	GCTCCCATCTTCAGCAGATGNGG	GCTCtCATt-TCAGaAGATGAGG	chr10	72531749	-	3	1
RNA	GCTCCCATCTTCAGCAGATGNGG	GCTCtCATtT-CAGaAGATGAGG	chr10	72531749	-	3	1
RNA	GCTCCCATCTTCAGCAGATGNGG	GCa-gCATCTTCAGaAGATGCGG	chr10	69643973	+	3	1
RNA	GCTCCCATCTTCAGCAGATGNGG	GCag-CATCTTCAGaAGATGCGG	chr10	69643973	+	3	1
RNA	GCTCCCATCTTCAGCAGATGNGG	GCagC-ATCTTCAGaAGATGCGG	chr10	69643973	+	3	1
RNA	GCTCCCATCTTCAGCAGATGNGG	tCT-CCAgCTTCAGCAGAaGTGG	chr10	70230311	-	3	1
RNA	GCTCCCATCTTCAGCAGATGNGG	tCTC-CAgCTTCAGCAGAaGTGG	chr10	70230311	-	3	1
RNA	GCTCCCATCTTCAGCAGATGNGG	tCTCC-AgCTTCAGCAGAaGTGG	chr10	70230311	-	3	1
RNA	GCTCCCATCTTCAGCAGATGNGG	GCa-gCATCTTaAGCAGATGTGG	chr10	80470954	-	3	1
RNA	GCTCCCATCTTCAGCAGATGNGG	GCag-CATCTTaAGCAGATGTGG	chr10	80470954	-	3	1
RNA	GCTCCCATCTTCAGCAGATGNGG	GCagC-ATCTTaAGCAGATGTGG	chr10	80470954	-	3	1
RNA	GCTCCCATCTTCAGCAGATGNGG	tCT-gCATCTcCAGCAGATGGGG	chr10	110940893	+	3	1
RNA	GCTCCCATCTTCAGCAGATGNGG	tCTg-CATCTcCAGCAGATGGGG	chr10	110940893	+	3	1
RNA	GCTCCCATCTTCAGCAGATGNGG	tCTgC-ATCTcCAGCAGATGGGG	chr10	110940893	+	3	1
RNA	GCTCCCATCTTCAGCAGATGNGG	GCT-CCtTCTgCAGgAGATGGGG	chr10	128611187	+	3	1
RNA	GCTCCCATCTTCAGCAGATGNGG	GCTC-CtTCTgCAGgAGATGGGG	chr10	128611187	+	3	1
RNA	GCTCCCATCTTCAGCAGATGNGG	GCTCC-tTCTgCAGgAGATGGGG	chr10	128611187	+	3	1
RNA	GCTCCCATCTTCAGCAGATGNGG	tC-CaCATCTTCAcCAGATGTGG	chr10	8068764	-	3	1
RNA	GCTCCCATCTTCAGCAGATGNGG	Gg-CtCAgCTTCAGCAGATGAGG	chr10	62332878	+	3	1
RNA	GCTCCCATCTTCAGCAGATGNGG	GC-agCATCTTCAGaAGATGCGG	chr10	69643973	+	3	1
RNA	GCTCCCATCTTCAGCAGATGNGG	GC-agCATCTTaAGCAGATGTGG	chr10	80470954	-	3	1
RNA	GCTCCCATCTTCAGCAGATGNGG	GCTttCATCTT-AGgAGATGTGG	chr10	114887353	-	3	1
RNA	GCTCCCATCTTCAGCAGATGNGG	GCTCtCATCTTCAt-AaATGAGG	chr10	59592692	+	3	1
RNA	GCTCCCATCTTCAGCAGATGNGG	GCTCCCtaCTTCtG-AGATGGGG	chr10	103130449	+	3	1
RNA	GCTCCCATCTTCAGCAGATGNGG	GCaCtCATCaTCAG-AGATGGGG	chr10	120759999	-	3	1
RNA	GCTCCCATCTTCAGCAGATGNGG	GgTaCCATCTTCAGCAG-TaGGG	chr10	66267814	-	3	1
RNA	GCTCCCATCTTCAGCAGATGNGG	GCTCtCAcCTTCAGCcG-TGGGG	chr10	67016935	-	3	1
RNA	GCTCCCATCTTCAGCAGATGNGG	aCTCCCATaTTCAGgAG-TGAGG	chr10	97922750	-	3	1
RNA	GCTCCCATCTTCAGCAGATGNGG	c-TCCCATCTTCAGCAGgaGAGG	chr10	25881738	+	3	1
RNA	GCTCCCATCTTCAGCAGATGNGG	G-gCtCAgCTTCAGCAGATGAGG	chr10	62332878	+	3	1
RNA	GCTCCCATCTTCAGCAGATGNGG	G-TCCCtgCTTCtGCAGATGAGG	chr10	117576589	+	3	1
RNA	GCTCCCATCTTCAGCAGATGNGG	GCctCCATCTTCAGC-cATGAGG	chr10	49954631	+	3	1
RNA	GCTCCCATCTTCAGCAGATGNGG	GCTCtCA-CTTCAcCtGATGTGG	chr10	27416132	-	3	1
RNA	GCTCCCATCTTCAGCAGATGNGG	GCTCtCA-tTTCAGaAGATGAGG	chr10	72531749	-	3	1
RNA	GCTCCCATCTTCAGCAGATGNGG	tCaCCCA-CTaCAGCAGATGGGG	chr10	118565910	-	3	1
RNA	GCTCCCATCTTCAGCAGATGNGG	GCTCaaATCTcCA-CAGATGAGG	chr6	32204217	-	3	1
RNA	GCTCCCATCTTCAGCAGATGNGG	GCTCCCAgCTTCt-gAGATGAGG	chr6	86300961	+	3	1
RNA	GCTCCCATCTTCAGCAGATGNGG	GtTCaCATCTTCA-CAGATcAGG	chr6	134403012	+	3	1
RNA	GCTCCCATCTTCAGCAGATGNGG	GCTCCCAgCTTtA-CAGcTGGGG	chr6	136100386	-	3	1
RNA	GCTCCCATCTTCAGCAGATGNGG	GCTCCCATCTTCAtCAcA-aTGG	chr6	6695624	+	3	1
RNA	GCTCCCATCTTCAGCAGATGNGG	GCTCCCATCTTgAGCtGg-GTGG	chr6	113897167	+	3	1
RNA	GCTCCCATCTTCAGCAGATGNGG	GagCCCgTCTTCAGCAGA-GTGG	chr6	146950489	-	3	1
RNA	GCTCCCATCTTCAGCAGATGNGG	GCTCCaATCTTCtGtA-ATGGGG	chr6	7913276	+	3	1
RNA	GCTCCCATCTTCAGCAGATGNGG	GgTCCCATCTTCAGCc-AcGAGG	chr6	50726594	+	3	1
RNA	GCTCCCATCTTCAGCAGATGNGG	GtTCCCATgTTaAGCA-ATGAGG	chr6	99691302	+	3	1
RNA	GCTCCCATCTTCAGCAGATGNGG	GCTgCaATC-TCAGCAGcTGGGG	chr6	121200154	-	3	1
RNA	GCTCCCATCTTCAGCAGATGNGG	GCTgCaATCT-CAGCAGcTGGGG	chr6	121200154	-	3	1
RNA	GCTCCCATCTTCAGCAGATGNGG	GCT-CCATCTTCAtCAGcTcTGG	chr6	42367894	-	3	1
RNA	GCTCCCATCTTCAGCAGATGNGG	GCTC-CATCTTCAtCAGcTcTGG	chr6	42367894	-	3	1
RNA	GCTCCCATCTTCAGCAGATGNGG	GCTCC-ATCTTCAtCAGcTcTGG	chr6	42367894	-	3	1
RNA	GCTCCCATCTTCAGCAGATGNGG	GC-CCCATgTcCAGCAcATGGGG	chr6	33262926	-	3	1
RNA	GCTCCCATCTTCAGCAGATGNGG	GC-CCCAaCgTCAGCAGAaGTGG	chr6	71687050	+	3	1
RNA	GCTCCCATCTTCAGCAGATGNGG	GtTCtCAT-TTCAGCAGtTGGGG	chr6	144211586	+	3	1
RNA	GCTCCCATCTTCAGCAGATGNGG	GCTgCCATCTT-tGCAGAgGAGG	chr6	91323702	+	3	1
RNA	GCTCCCATCTTCAGCAGATGNGG	GCTgCtATCTT-AtCAGATGGGG	chr6	117776542	-	3	1
RNA	GCTCCCATCTTCAGCAGATGNGG	GCTgCCATgTTCAG-AGtTGTGG	chr6	91029146	+	3	1
RNA	GCTCCCATCTTCAGCAGATGNGG	GCTgCatTCTTCAG-AGATGAGG	chr6	127062916	+	3	1
RNA	GCTCCCATCTTCAGCAGATGNGG	GCTCCCtTCcTgAG-AGATGAGG	chr6	127999300	+	3	1
RNA	GCTCCCATCTTCAGCAGATGNGG	GCTCCCATCTTgAGCtG-gGTGG	chr6	113897167	+	3	1
RNA	GCTCCCATCTTCAGCAGATGNGG	GCTCCCAgCTTC-tgAGATGAGG	chr6	86300961	+	3	1
RNA	GCTCCCATCTTCAGCAGATGNGG	GCTgCCATCTTt-GCAGAgGAGG	chr6	91323702	+	3	1
RNA	GCTCCCATCTTCAGCAGATGNGG	GgTCCCATCTTCAGC-cAcGAGG	chr6	50726594	+	3	1
RNA	GCTCCCATCTTCAGCAGATGNGG	GCTCCCAgCTTCtGa-GATGAGG	chr6	86300961	+	3	1
RNA	GCTCCCATCTTCAGCAGATGNGG	GCTCCCA-CTgCAcCAGAaGAGG	chr6	128470806	-	3	1
RNA	GCTCCCATCTTCAGCAGATGNGG	GCTtCC-TCTTaAGCAGAaGTGG	chr14	70140805	-	3	1
RNA	GCTCCCATCTTCAGCAGATGNGG	GCcCaC-TCTTCAGCAGgTGAGG	chr14	107269053	-	3	1
RNA	GCTCCCATCTTCAGCAGATGNGG	GaTCCCAatTTCA-CAGATGAGG	chr14	22274506	+	3	1
RNA	GCTCCCATCTTCAGCAGATGNGG	GCTCaCAgCTTCA-CAaATGGGG	chr14	33151389	+	3	1
RNA	GCTCCCATCTTCAGCAGATGNGG	aCTCCCATCTcCA-aAGATGTGG	chr14	114928497	+	3	1
RNA	GCTCCCATCTTCAGCAGATGNGG	GCTCCCAcCTgCAGCtGA-GAGG	chr14	19762178	-	3	1
RNA	GCTCCCATCTTCAGCAGATGNGG	GCcCCCATCTTCAGCccA-GGGG	chr14	55728838	-	3	1
RNA	GCTCCCATCTTCAGCAGATGNGG	GgTCCaATCTTCAGgAGA-GAGG	chr14	101213841	+	3	1
RNA	GCTCCCATCTTCAGCAGATGNGG	GCTCaCAgCTTCAGCA-tTGTGG	chr14	33325885	+	3	1
RNA	GCTCCCATCTTCAGCAGATGNGG	atTgCCATCTTCAGCA-ATGAGG	chr14	44912209	+	3	1
RNA	GCTCCCATCTTCAGCAGATGNGG	aCgCCCAgCTTCAGCA-ATGCGG	chr14	57494326	-	3	1
RNA	GCTCCCATCTTCAGCAGATGNGG	GCTCCCAcC-TCAaCAGATaAGG	chr14	27159442	-	3	1
RNA	GCTCCCATCTTCAGCAGATGNGG	GCTCCCAcCT-CAaCAGATaAGG	chr14	27159442	-	3	1
RNA	GCTCCCATCTTCAGCAGATGNGG	GCTCaCATC-TggGCAGATGGGG	chr14	62186989	-	3	1
RNA	GCTCCCATCTTCAGCAGATGNGG	GCTCaCATCT-ggGCAGATGGGG	chr14	62186989	-	3	1
RNA	GCTCCCATCTTCAGCAGATGNGG	GCTCCtgTC-TaAGCAGATGTGG	chr14	70546790	+	3	1
RNA	GCTCCCATCTTCAGCAGATGNGG	GCTCCtgTCT-aAGCAGATGTGG	chr14	70546790	+	3	1
RNA	GCTCCCATCTTCAGCAGATGNGG	GC-CCacTCTTCAGCAGgTGAGG	chr14	107269053	-	3	1
RNA	GCTCCCATCTTCAGCAGATGNGG	GCctCCAT-TaCAGCAGATGTGG	chr14	57723192	+	3	1
RNA	GCTCCCATCTTCAGCAGATGNGG	GCTCCCATagc-AGCAGATGGGG	chr14	13399532	-	3	1
RNA	GCTCCCATCTTCAGCAGATGNGG	GCTCaCATCTg-gGCAGATGGGG	chr14	62186989	-	3	1
RNA	GCTCCCATCTTCAGCAGATGNGG	GCTCCCATCcT-tGCAGATcTGG	chr14	65405503	+	3	1
RNA	GCTCCCATCTTCAGCAGATGNGG	GCTCCtgTCTa-AGCAGATGTGG	chr14	70546790	+	3	1
RNA	GCTCCCATCTTCAGCAGATGNGG	GCTgtCATtTTCAG-AGATGCGG	chr14	23628474	+	3	1
RNA	GCTCCCATCTTCAGCAGATGNGG	GCTCtCAcaTTCAG-AGATGAGG	chr14	54099592	+	3	1
RNA	GCTCCCATCTTCAGCAGATGNGG	aCTCCCATCTcCAa-AGATGTGG	chr14	114928497	+	3	1
RNA	GCTCCCATCTTCAGCAGATGNGG	GCTCCCATCTTCAG-AGtatGGG	chr14	121329860	-	3	1
RNA	GCTCCCATCTTCAGCAGATGNGG	GCTCaCAgCTTCAGCAt-TGTGG	chr14	33325885	+	3	1
RNA	GCTCCCATCTTCAGCAGATGNGG	GCTCCgcTCTTCAGaAG-TGTGG	chr14	55065839	+	3	1
RNA	GCTCCCATCTTCAGCAGATGNGG	GCTgCCATCTTCAGgAG-TcCGG	chr14	121801128	+	3	1
RNA	GCTCCCATCTTCAGCAGATGNGG	G-TCaCATCTTaAaCAGATGAGG	chr14	65043768	-	3	1
RNA	GCTCCCATCTTCAGCAGATGNGG	G-TCCCATCTcCAGCAacTGGGG	chr14	122441927	+	3	1
RNA	GCTCCCATCTTCAGCAGATGNGG	GCTCaCATCTgg-GCAGATGGGG	chr14	62186989	-	3	1
RNA	GCTCCCATCTTCAGCAGATGNGG	GCTCCCATCcTt-GCAGATcTGG	chr14	65405503	+	3	1
RNA	GCTCCCATCTTCAGCAGATGNGG	GCTCCCA-tagCAGCAGATGGGG	chr14	13399532	-	3	1
RNA	GCTCCCATCTTCAGCAGATGNGG	GCTCCCA-CcTCAaCAGATaAGG	chr14	27159442	-	3	1
RNA	GCTCCCATCTTCAGCAGATGNGG	cCTtaCA-CTTCAGCAGATGAGG	chr14	76735030	+	3	1
RNA	GCTCCCATCTTCAGCAGATGNGG	GtTCCC-TCTTgAGCAtATGTGG	chr9	46574874	+	3	1
RNA	GCTCCCATCTTCAGCAGATGNGG	GCTtCC-TtTTCAGtAGATGGGG	chr9	75798814	-	3	1
RNA	GCTCCCATCTTCAGCAGATGNGG	GCTCCCATtTTCA-CAGgaGGGG	chr9	41926528	-	3	1
RNA	GCTCCCATCTTCAGCAGATGNGG	GCTgCtATCTgCA-CAGATGGGG	chr9	58042026	-	3	1
RNA	GCTCCCATCTTCAGCAGATGNGG	GCatCCATCTaCA-CAGATGAGG	chr9	70199189	+	3	1
RNA	GCTCCCATCTTCAGCAGATGNGG	aCTCCCATCTTaAGCAGA-cTGG	chr9	30063093	+	3	1
RNA	GCTCCCATCTTCAGCAGATGNGG	cCTCCCATCTTCAGCAag-GAGG	chr9	47394074	+	3	1
RNA	GCTCCCATCTTCAGCAGATGNGG	GCTggtATCTTCAGCA-ATGAGG	chr9	26430790	-	3	1
RNA	GCTCCCATCTTCAGCAGATGNGG	GgTCCtATCTTCAGCt-ATGGGG	chr9	71322262	+	3	1
RNA	GCTCCCATCTTCAGCAGATGNGG	GCTCCCATCaTCtGCc-ATGAGG	chr9	83428419	+	3	1
RNA	GCTCCCATCTTCAGCAGATGNGG	GCTCtCATCTcCAGaA-ATGTGG	chr9	100010632	+	3	1
RNA	GCTCCCATCTTCAGCAGATGNGG	tCTCCCAcC-TCtGCAGATGAGG	chr9	26755569	+	3	1
RNA	GCTCCCATCTTCAGCAGATGNGG	tCTCCCAcCT-CtGCAGATGAGG	chr9	26755569	+	3	1
RNA	GCTCCCATCTTCAGCAGATGNGG	GCTgtCAcC-TCAGCAGATGGGG	chr9	43445010	-	3	1
RNA	GCTCCCATCTTCAGCAGATGNGG	GCTgtCAcCT-CAGCAGATGGGG	chr9	43445010	-	3	1
RNA	GCTCCCATCTTCAGCAGATGNGG	GC-CCCATgcTCAGCAGcTGTGG	chr9	43475574	+	3	1
RNA	GCTCCCATCTTCAGCAGATGNGG	GC-CCCATCcTaAGCAGcTGAGG	chr9	78466690	+	3	1
RNA	GCTCCCATCTTCAGCAGATGNGG	cCTCaCcT-TTCAGCAGATGCGG	chr9	42847914	-	3	1
RNA	GCTCCCATCTTCAGCAGATGNGG	cCTCCCgT-TTCAGCAGATcAGG	chr9	54974324	-	3	1
RNA	GCTCCCATCTTCAGCAGATGNGG	GCTtCCtT-TTCAGtAGATGGGG	chr9	75798814	-	3	1
RNA	GCTCCCATCTTCAGCAGATGNGG	GCTCCCAT-TTCAGaAcAcGAGG	chr9	107853597	+	3	1
RNA	GCTCCCATCTTCAGCAGATGNGG	GCTgCtAT-TgCAGCAGATGCGG	chr9	120723907	-	3	1
RNA	GCTCCCATCTTCAGCAGATGNGG	GCTtCCATCTT-AGtAGcTGAGG	chr9	57828219	-	3	1
RNA	GCTCCCATCTTCAGCAGATGNGG	GCTCCCAgCaT-AGCAtATGGGG	chr9	120369898	+	3	1
RNA	GCTCCCATCTTCAGCAGATGNGG	GaTCtCATCTTCAG-AGATaAGG	chr9	26279491	-	3	1
RNA	GCTCCCATCTTCAGCAGATGNGG	GCTCCCATCTTCAc-gGcTGGGG	chr9	59235702	+	3	1
RNA	GCTCCCATCTTCAGCAGATGNGG	GCTaCCAaCTTCAG-tGATGTGG	chr9	62719406	+	3	1
RNA	GCTCCCATCTTCAGCAGATGNGG	GCTCtCATCTcCAG-AaATGTGG	chr9	100010632	+	3	1
RNA	GCTCCCATCTTCAGCAGATGNGG	GCTgCtgTCTTCAG-AGATGTGG	chr9	121507074	+	3	1
RNA	GCTCCCATCTTCAGCAGATGNGG	tCTCCatTCTTCAGCAG-TGAGG	chr9	16459945	+	3	1
RNA	GCTCCCATCTTCAGCAGATGNGG	GCTgCtATCTgCAGCAG-TGGGG	chr9	32055544	-	3	1
RNA	GCTCCCATCTTCAGCAGATGNGG	cCTCCCATCTTCAGCAa-gGAGG	chr9	47394074	+	3	1
RNA	GCTCCCATCTTCAGCAGATGNGG	G-TCCtATCTTCAtCAaATGGGG	chr9	42751751	-	3	1
RNA	GCTCCCATCTTCAGCAGATGNGG	GCTCCCATCaTC-aaAGATGAGG	chr9	14113877	-	3	1
RNA	GCTCCCATCTTCAGCAGATGNGG	GCTCCCATCTTC-aCgGcTGGGG	chr9	59235702	+	3	1
RNA	GCTCCCATCTTCAGCAGATGNGG	GCTCCCATCaTCAaa-GATGAGG	chr9	14113877	-	3	1
RNA	GCTCCCATCTTCAGCAGATGNGG	cCTCCCATCTTCAGC-aAgGAGG	chr9	47394074	+	3	1
RNA	GCTCCCATCTTCAGCAGATGNGG	GCTCCCATCTTCAcg-GcTGGGG	chr9	59235702	+	3	1
RNA	GCTCCCATCTTCAGCAGATGNGG	GCTaCCAaCTTCAGt-GATGTGG	chr9	62719406	+	3	1
RNA	GCTCCCATCTTCAGCAGATGNGG	GgTCCtATCTTCAGC-tATGGGG	chr9	71322262	+	3	1
RNA	GCTCCCATCTTCAGCAGATGNGG	GCTCCCATCaTCtGC-cATGAGG	chr9	83428419	+	3	1
RNA	GCTCCCATCTTCAGCAGATGNGG	tCTCCCA-CcTCtGCAGATGAGG	chr9	26755569	+	3	1
RNA	GCTCCCATCTTCAGCAGATGNGG	GCTgtCA-CcTCAGCAGATGGGG	chr9	43445010	-	3	1
RNA	GCTCCCATCTTCAGCAGATGNGG	GCTCCCA-CTaCAGCAGcaGAGG	chr9	122131377	-	3	1
RNA	GCTCCCATCTTCAGCAGATGNGG	GCTCCt-cCTaCAGCAGATGAGG	chrX	14288725	+	3	1
RNA	GCTCCCATCTTCAGCAGATGNGG	GCTCCt-TCTTCtGCAcATGTGG	chrX	102533017	-	3	1
RNA	GCTCCCATCTTCAGCAGATGNGG	GCTCCCcatTTCA-CAGATGAGG	chrX	41453646	-	3	1
RNA	GCTCCCATCTTCAGCAGATGNGG	GaTCCCATCTctA-CAGATGTGG	chrX	162259105	+	3	1
RNA	GCTCCCATCTTCAGCAGATGNGG	GtTCtCATCTTCAGCA-AgGAGG	chrX	47002390	+	3	1
RNA	GCTCCCATCTTCAGCAGATGNGG	GCTgCCATtTaCAGCA-ATGTGG	chrX	93115559	+	3	1
RNA	GCTCCCATCTTCAGCAGATGNGG	GCTCCCtTCTTtAGCA-ATtAGG	chrX	168116337	-	3	1
RNA	GCTCCCATCTTCAGCAGATGNGG	GaTCCCATC-TCtaCAGATGTGG	chrX	162259105	+	3	1
RNA	GCTCCCATCTTCAGCAGATGNGG	GaTCCCATCT-CtaCAGATGTGG	chrX	162259105	+	3	1
RNA	GCTCCCATCTTCAGCAGATGNGG	GCaCCtAaC-TCAGCAGATGGGG	chrX	166001843	+	3	1
RNA	GCTCCCATCTTCAGCAGATGNGG	GCaCCtAaCT-CAGCAGATGGGG	chrX	166001843	+	3	1
RNA	GCTCCCATCTTCAGCAGATGNGG	GCTaCCATC-TCAGCAGAgcAGG	chrX	168426851	+	3	1
RNA	GCTCCCATCTTCAGCAGATGNGG	GCTaCCATCT-CAGCAGAgcAGG	chrX	168426851	+	3	1
RNA	GCTCCCATCTTCAGCAGATGNGG	GCT-CCtcCTaCAGCAGATGAGG	chrX	14288725	+	3	1
RNA	GCTCCCATCTTCAGCAGATGNGG	GCTC-CtcCTaCAGCAGATGAGG	chrX	14288725	+	3	1
RNA	GCTCCCATCTTCAGCAGATGNGG	GCTCC-tcCTaCAGCAGATGAGG	chrX	14288725	+	3	1
RNA	GCTCCCATCTTCAGCAGATGNGG	GCT-CCATCgTgAaCAGATGAGG	chrX	57581001	+	3	1
RNA	GCTCCCATCTTCAGCAGATGNGG	GCTC-CATCgTgAaCAGATGAGG	chrX	57581001	+	3	1
RNA	GCTCCCATCTTCAGCAGATGNGG	GCTCC-ATCgTgAaCAGATGAGG	chrX	57581001	+	3	1
RNA	GCTCCCATCTTCAGCAGATGNGG	GCT-CCtTCTTCtGCAcATGTGG	chrX	102533017	-	3	1
RNA	GCTCCCATCTTCAGCAGATGNGG	GCTC-CtTCTTCtGCAcATGTGG	chrX	102533017	-	3	1
RNA	GCTCCCATCTTCAGCAGATGNGG	GCTCC-tTCTTCtGCAcATGTGG	chrX	102533017	-	3	1
RNA	GCTCCCATCTTCAGCAGATGNGG	GC-CCCAgCTTCtGCAGATtTGG	chrX	107221243	-	3	1
RNA	GCTCCCATCTTCAGCAGATGNGG	GCgCtCATCTTCAG-tGATGAGG	chrX	53221581	-	3	1
RNA	GCTCCCATCTTCAGCAGATGNGG	GCTCCCATtTTCtG-AGAaGGGG	chrX	58774504	-	3	1
RNA	GCTCCCATCTTCAGCAGATGNGG	GCTCCaATggTCAG-AGATGGGG	chrX	73641737	-	3	1
RNA	GCTCCCATCTTCAGCAGATGNGG	GgTCCCAgCTTgAG-AGATGGGG	chrX	120063313	+	3	1
RNA	GCTCCCATCTTCAGCAGATGNGG	GgTatCATCTTCAGCAG-TGGGG	chrX	48779353	+	3	1
RNA	GCTCCCATCTTCAGCAGATGNGG	GgTgtCATCTTCAGCAG-TGGGG	chrX	48778261	-	3	1
RNA	GCTCCCATCTTCAGCAGATGNGG	GCgCtCATCTTCAGt-GATGAGG	chrX	53221581	-	3	1
RNA	GCTCCCATCTTCAGCAGATGNGG	GCTCCtc-CTaCAGCAGATGAGG	chrX	14288725	+	3	1
RNA	GCTCCCATCTTCAGCAGATGNGG	aCTCCC-TCTTCAaCtGATGAGG	chr18	21292748	+	3	1
RNA	GCTCCCATCTTCAGCAGATGNGG	GCTCtCATCTTCg-CAGAcGGGG	chr18	24718899	-	3	1
RNA	GCTCCCATCTTCAGCAGATGNGG	GCTCCCAcCTgCA-CAGcTGTGG	chr18	38866114	+	3	1
RNA	GCTCCCATCTTCAGCAGATGNGG	GCTCCtcTaTTCAGCAGA-GTGG	chr18	78464955	+	3	1
RNA	GCTCCCATCTTCAGCAGATGNGG	GCaCaCATC-TCAGCtGATGTGG	chr18	76820175	+	3	1
RNA	GCTCCCATCTTCAGCAGATGNGG	GCaCaCATCT-CAGCtGATGTGG	chr18	76820175	+	3	1
RNA	GCTCCCATCTTCAGCAGATGNGG	GC-CCCATgTgCAGCtGATGTGG	chr18	29663289	-	3	1
RNA	GCTCCCATCTTCAGCAGATGNGG	tCTCCtAT-cTCAGCAGATGAGG	chr18	15432764	+	3	1
RNA	GCTCCCATCTTCAGCAGATGNGG	GaTCCCAT-TTCAGgAGATcTGG	chr18	69529392	-	3	1
RNA	GCTCCCATCTTCAGCAGATGNGG	GCTgCCATCTT-AGCtGATaTGG	chr18	11232569	+	3	1
RNA	GCTCCCATCTTCAGCAGATGNGG	tCTCCtATCTc-AGCAGATGAGG	chr18	15432764	+	3	1
RNA	GCTCCCATCTTCAGCAGATGNGG	GCTCtCATCTT-cGCAGAcGGGG	chr18	24718899	-	3	1
RNA	GCTCCCATCTTCAGCAGATGNGG	tCTCCCAcCTT-AGCtGATGTGG	chr18	63473567	+	3	1
RNA	GCTCCCATCTTCAGCAGATGNGG	ctTCCCATCTT-AGaAGATGCGG	chr18	63996876	-	3	1
RNA	GCTCCCATCTTCAGCAGATGNGG	GCTCCtATCTTCAG-AtATtAGG	chr18	49347558	-	3	1
RNA	GCTCCCATCTTCAGCAGATGNGG	cCTCCCATCaTCAGCAG-TaCGG	chr18	11408174	+	3	1
RNA	GCTCCCATCTTCAGCAGATGNGG	a-TCCCAaCTTCAGCAGtTGAGG	chr18	27970780	+	3	1
RNA	GCTCCCATCTTCAGCAGATGNGG	G-TCCCATCTTaAaCAGAaGAGG	chr18	77965872	+	3	1
RNA	GCTCCCATCTTCAGCAGATGNGG	GCTCaCA-CTTCAGaAGATcTGG	chr18	45600468	-	3	1
RNA	GCTCCCATCTTCAGCAGATGNGG	GCTCCCA-CTTCAGttGtTGTGG	chr18	51299013	+	3	1
RNA	GCTCCCATCTTCAGCAGATGNGG	cCTCCCA-CTTCAGCAGAacTGG	chr18	61130467	-	3	1
RNA	GCTCCCATCTTCAGCAGATGNGG	cCTCtCA-CTTCAGCAGAgGAGG	chr18	83108804	-	3	1
RNA	GCTCCCATCTTCAGCAGATGNGG	GCTCCC-cCTTgAGCAGATcAGG	chr11	57017019	+	3	1
RNA	GCTCCCATCTTCAGCAGATGNGG	GCTCaC-aCTcCAGCAGATGAGG	chr11	100503666	-	3	1
RNA	GCTCCCATCTTCAGCAGATGNGG	GCTCCC-caTTCtGCAGATGTGG	chr11	104064780	-	3	1
RNA	GCTCCCATCTTCAGCAGATGNGG	GCTCCCATtTTCc-CAGcTGAGG	chr11	61667340	-	3	1
RNA	GCTCCCATCTTCAGCAGATGNGG	GCTCCCcTtTTtA-CAGATGTGG	chr11	75213599	-	3	1
RNA	GCTCCCATCTTCAGCAGATGNGG	GgTCCCcaCTTCA-CAGATGGGG	chr11	103149652	+	3	1
RNA	GCTCCCATCTTCAGCAGATGNGG	GCTCaCATCTTtA-CtGATGTGG	chr11	103845836	-	3	1
RNA	GCTCCCATCTTCAGCAGATGNGG	GCTtCCATtTTgAGCAGA-GGGG	chr11	12292661	+	3	1
RNA	GCTCCCATCTTCAGCAGATGNGG	GCTCCCtTCTgCAGCAGA-tGGG	chr11	12118234	-	3	1
RNA	GCTCCCATCTTCAGCAGATGNGG	tCTCCCATCTTCAGCAaA-cAGG	chr11	19430083	+	3	1
RNA	GCTCCCATCTTCAGCAGATGNGG	GCTtCCtTCTTCAGCAGA-tGGG	chr11	42224601	-	3	1
RNA	GCTCCCATCTTCAGCAGATGNGG	GCTCCCATCTTggGCAcA-GTGG	chr11	58701928	-	3	1
RNA	GCTCCCATCTTCAGCAGATGNGG	GaTCCCAcCTgCAGCAGA-GTGG	chr11	82410679	-	3	1
RNA	GCTCCCATCTTCAGCAGATGNGG	GgTCCCATCgTCAGgA-ATGGGG	chr11	6520619	-	3	1
RNA	GCTCCCATCTTCAGCAGATGNGG	tCTCCCATCTTCAGCA-AacAGG	chr11	19430083	+	3	1
RNA	GCTCCCATCTTCAGCAGATGNGG	cCTCCCtTCTTgAGCA-ATGGGG	chr11	33603254	+	3	1
RNA	GCTCCCATCTTCAGCAGATGNGG	GCTgCCcTC-TCtGCAGATGTGG	chr11	25871899	+	3	1
RNA	GCTCCCATCTTCAGCAGATGNGG	GCTgCCcTCT-CtGCAGATGTGG	chr11	25871899	+	3	1
RNA	GCTCCCATCTTCAGCAGATGNGG	cCcCCCATC-TCAGCAGAaGTGG	chr11	33089822	+	3	1
RNA	GCTCCCATCTTCAGCAGATGNGG	cCcCCCATCT-CAGCAGAaGTGG	chr11	33089822	+	3	1
RNA	GCTCCCATCTTCAGCAGATGNGG	GCTCCCATC-TgAGCAGAgtGGG	chr11	49945547	+	3	1
RNA	GCTCCCATCTTCAGCAGATGNGG	GCTCCCATCT-gAGCAGAgtGGG	chr11	49945547	+	3	1
RNA	GCTCCCATCTTCAGCAGATGNGG	GCTtCCATC-TCtGCAGAgGCGG	chr11	100886227	+	3	1
RNA	GCTCCCATCTTCAGCAGATGNGG	GCTtCCATCT-CtGCAGAgGCGG	chr11	100886227	+	3	1
RNA	GCTCCCATCTTCAGCAGATGNGG	cCT-gCATCTTCAGCAGcTGAGG	chr11	6259473	-	3	1
RNA	GCTCCCATCTTCAGCAGATGNGG	cCTg-CATCTTCAGCAGcTGAGG	chr11	6259473	-	3	1
RNA	GCTCCCATCTTCAGCAGATGNGG	cCTgC-ATCTTCAGCAGcTGAGG	chr11	6259473	-	3	1
RNA	GCTCCCATCTTCAGCAGATGNGG	GCT-CCATCTgCAGCAcgTGAGG	chr11	27237831	-	3	1
RNA	GCTCCCATCTTCAGCAGATGNGG	GCTC-CATCTgCAGCAcgTGAGG	chr11	27237831	-	3	1
RNA	GCTCCCATCTTCAGCAGATGNGG	GCTCC-ATCTgCAGCAcgTGAGG	chr11	27237831	-	3	1
RNA	GCTCCCATCTTCAGCAGATGNGG	GCT-CCATgTTCAGCAtcTGAGG	chr11	47220980	-	3	1
RNA	GCTCCCATCTTCAGCAGATGNGG	GCTC-CATgTTCAGCAtcTGAGG	chr11	47220980	-	3	1
RNA	GCTCCCATCTTCAGCAGATGNGG	GCTCC-ATgTTCAGCAtcTGAGG	chr11	47220980	-	3	1
RNA	GCTCCCATCTTCAGCAGATGNGG	tCT-CCATCcTCAGCAGcTGGGG	chr11	69907039	+	3	1
RNA	GCTCCCATCTTCAGCAGATGNGG	tCTC-CATCcTCAGCAGcTGGGG	chr11	69907039	+	3	1
RNA	GCTCCCATCTTCAGCAGATGNGG	tCTCC-ATCcTCAGCAGcTGGGG	chr11	69907039	+	3	1
RNA	GCTCCCATCTTCAGCAGATGNGG	GCa-CCcTCTTCAGCAGAaGTGG	chr11	102226788	+	3	1
RNA	GCTCCCATCTTCAGCAGATGNGG	GCaC-CcTCTTCAGCAGAaGTGG	chr11	102226788	+	3	1
RNA	GCTCCCATCTTCAGCAGATGNGG	GCaCC-cTCTTCAGCAGAaGTGG	chr11	102226788	+	3	1
RNA	GCTCCCATCTTCAGCAGATGNGG	GCT-CCATCTTCcaCAGcTGAGG	chr11	118522425	-	3	1
RNA	GCTCCCATCTTCAGCAGATGNGG	GCTC-CATCTTCcaCAGcTGAGG	chr11	118522425	-	3	1
RNA	GCTCCCATCTTCAGCAGATGNGG	GCTCC-ATCTTCcaCAGcTGAGG	chr11	118522425	-	3	1
RNA	GCTCCCATCTTCAGCAGATGNGG	GCc-CCATCTTCtGCAGgTGAGG	chr11	120781111	+	3	1
RNA	GCTCCCATCTTCAGCAGATGNGG	GCcC-CATCTTCtGCAGgTGAGG	chr11	120781111	+	3	1
RNA	GCTCCCATCTTCAGCAGATGNGG	GCcCC-ATCTTCtGCAGgTGAGG	chr11	120781111	+	3	1
RNA	GCTCCCATCTTCAGCAGATGNGG	GC-CCCATCTcCAGCAccTGTGG	chr11	87584514	-	3	1
RNA	GCTCCCATCTTCAGCAGATGNGG	GC-aCCcTCTTCAGCAGAaGTGG	chr11	102226788	+	3	1
RNA	GCTCCCATCTTCAGCAGATGNGG	GtTtCCAT-TTCAGaAGATGAGG	chr11	53216298	+	3	1
RNA	GCTCCCATCTTCAGCAGATGNGG	GCTCCCAT-TcCAGaAGtTGGGG	chr11	60507166	-	3	1
RNA	GCTCCCATCTTCAGCAGATGNGG	GCTCCCcT-cTCtGCAGATGTGG	chr11	72582274	-	3	1
RNA	GCTCCCATCTTCAGCAGATGNGG	GCTCaCAc-TcCAGCAGATGAGG	chr11	100503666	-	3	1
RNA	GCTCCCATCTTCAGCAGATGNGG	GCTCCCca-TTCtGCAGATGTGG	chr11	104064780	-	3	1
RNA	GCTCCCATCTTCAGCAGATGNGG	GCTtaCATCTT-AGCAGATcAGG	chr11	21377983	+	3	1
RNA	GCTCCCATCTTCAGCAGATGNGG	GCTCCCATCTg-AGCAGAgtGGG	chr11	49945547	+	3	1
RNA	GCTCCCATCTTCAGCAGATGNGG	GCTCCCcTCTc-tGCAGATGTGG	chr11	72582274	-	3	1
RNA	GCTCCCATCTTCAGCAGATGNGG	GCTCCCcTCTT-AGaAtATGGGG	chr11	98574506	+	3	1
RNA	GCTCCCATCTTCAGCAGATGNGG	aCTCCCcTCTTgAG-AGATGTGG	chr11	119191095	-	3	1
RNA	GCTCCCATCTTCAGCAGATGNGG	GCTCCCAcCTaCAGCtG-TGGGG	chr11	26972734	-	3	1
RNA	GCTCCCATCTTCAGCAGATGNGG	GCTCCgcTCcTCAGCAG-TGCGG	chr11	69605940	+	3	1
RNA	GCTCCCATCTTCAGCAGATGNGG	G-TCCCATCTTCgGCAtAgGAGG	chr11	69464667	-	3	1
RNA	GCTCCCATCTTCAGCAGATGNGG	G-cCCCATCTTCtGCAGgTGAGG	chr11	120781111	+	3	1
RNA	GCTCCCATCTTCAGCAGATGNGG	GCTCCCATtTTC-cCAGcTGAGG	chr11	61667340	-	3	1
RNA	GCTCCCATCTTCAGCAGATGNGG	GCTCCCcTCTct-GCAGATGTGG	chr11	72582274	-	3	1
RNA	GCTCCCATCTTCAGCAGATGNGG	GCTCCCc-CTTgAGCAGATcAGG	chr11	57017019	+	3	1
RNA	GCTCCCATCTTCAGCAGATGNGG	GCTCCCA-CTcCAGagGATGTGG	chr11	77804078	-	3	1
RNA	GCTCCCATCTTCAGCAGATGNGG	GCaCCCt-CTTCAGCAGAaGTGG	chr11	102226788	+	3	1
RNA	GCTCCCATCTTCAGCAGATGNGG	GCTCCCc-aTTCtGCAGATGTGG	chr11	104064780	-	3	1
DNA	G-CTCCCATCTTCAGCAGATGNGG	GGCTCCCATCTTCAGCAGATGTGG	chr7	87483901	-	0	1
DNA	GC-TCCCATCTTCAGCAGATGNGG	GgCTCCCATCTTCAGCAGATGTGG	chr7	87483901	-	1	1
DNA	GCT-CCCATCTTCAGCAGATGNGG	GgcTCCCATCTTCAGCAGATGTGG	chr7	87483901	-	2	1
DNA	GCTCCCATCTTCA-GCAGATGNGG	GaTCCCATCTTCAGGCAGcTGGGG	chr5	114222795	-	2	1
DNA	GCTCCCATCTTCAG-CAGATGNGG	GaTCCCATCTTCAGGCAGcTGGGG	chr5	114222795	-	2	1
DNA	G-CTCCCATCTTCAGCAGATGNGG	GACaCCCATgTTCAGCAGATGGGG	chr1	91445635	+	2	1
DNA	GCTCC-CATCTTCAGCAGATGNGG	tCTCCACATCTTCAcCAGATGTGG	chr10	8068764	-	2	1
DNA	GCTCC-CATCTTCAGCAGATGNGG	GCTCtGCATCTcCAGCAGATGGGG	chr10	110940891	+	2	1
DNA	GCTC-CCATCTTCAGCAGATGNGG	GCTCTgCATCTcCAGCAGATGGGG	chr10	110940891	+	2	1
DNA	GCTCCCATCTTCAGCA-GATGNGG	GCTCCCATCTTCAtCACaATGGGG	chr6	6695624	+	2	1
DNA	GCTCCCATCTTCAGCAGA-TGNGG	GCTCCCATCTTCAtCAcAATGGGG	chr6	6695624	+	2	1
DNA	GCTCCCATCTTCAGCAG-ATGNGG	GCTCCCATCTTCAtCAcAATGGGG	chr6	6695624	+	2	1
DNA	GCTCCCATCTT-CAGCAGATGNGG	GCTtCCATCTTACAGCtGATGGGG	chr9	105562869	-	2	1
DNA	GCTCCCAT-CTTCAGCAGATGNGG	tCTCCtATGCTTCAGCAGATGAGG	chr18	26496991	-	2	1
DNA	G-CTCCCATCTTCAGCAGATGNGG	aTCTCCgAaCTTCAGCAGATGAGG	chr8	32012248	+	3	1
DNA	GCTCCCATCTTCAGCA-GATGNGG	GggCtCATCTTCAGCATGATGTGG	chr8	89080116	-	3	1
DNA	GCTCCCATCTTCAGCA-GATGNGG	GCTCCCATCTgCtGCAGGAgGAGG	chr8	96311819	+	3	1
DNA	GCTCCCATCT-TCAGCAGATGNGG	GCTgCCAcCaGTCAGCAGATGGGG	chr8	10421335	-	3	1
DNA	GCTCCCATCT-TCAGCAGATGNGG	GtTaCCcTCTATCAGCAGATGTGG	chr8	21214587	+	3	1
DNA	GCTCCCATCT-TCAGCAGATGNGG	GtTaCCcTCTATCAGCAGATGTGG	chr8	21684242	+	3	1
DNA	GCTCCCATCT-TCAGCAGATGNGG	GtTaCCcTCTATCAGCAGATGTGG	chr8	57025890	+	3	1
DNA	GCTCCCATCT-TCAGCAGATGNGG	GtTaCCcTCTATCAGCAGATGTGG	chr8	103672970	-	3	1
DNA	GCTCCCATCTTCAGCAGA-TGNGG	tCTtCCATCTTCtGCAGAGTGAGG	chr8	24503136	-	3	1
DNA	GCTCCCATCTTCAGCAGA-TGNGG	GCTCCCATCTcCAGaAaACTGTGG	chr8	62726222	+	3	1
DNA	GCTCCCATC-TTCAGCAGATGNGG	GCTgCCAcCAgTCAGCAGATGGGG	chr8	10421335	-	3	1
DNA	GCTCCCATCTTCAGCAG-ATGNGG	GCTaCCATaTTCAGCtGTATGTGG	chr8	15219530	+	3	1
DNA	GCTCCCATCTTCAGCAG-ATGNGG	GCTCCCATCTgCtGCAGGAgGAGG	chr8	96311819	+	3	1
DNA	G-CTCCCATCTTCAGCAGATGNGG	cGCTCCCtTCTTCAGCAGcTGTGG	chr12	29348868	+	3	1
DNA	G-CTCCCATCTTCAGCAGATGNGG	GGCTaCCATCTTCAGCAGAgaGGG	chr12	46988597	+	3	1
DNA	G-CTCCCATCTTCAGCAGATGNGG	GGaTCCCATCTTCtGCtGATGTGG	chr12	55717090	-	3	1
DNA	GCTCCCATCTTC-AGCAGATGNGG	ctTCCCAgCTTCCAGCAGATGAGG	chr12	26221145	+	3	1
DNA	GCTCCCATCT-TCAGCAGATGNGG	GtTaCCcTCTATCAGCAGATGTGG	chr12	35441682	-	3	1
DNA	GCTCCCATCT-TCAGCAGATGNGG	GtTaCCcTCTATCAGCAGATGTGG	chr12	42598626	+	3	1
DNA	GCTCCCATCT-TCAGCAGATGNGG	GtTaCCcTCTATCAGCAGATGTGG	chr12	57802268	-	3	1
DNA	GCTCCCATCT-TCAGCAGATGNGG	GtTaCCcTCTATCAGCAGATGTGG	chr12	91240801	-	3	1
DNA	GCTCCCATCT-TCAGCAGATGNGG	GCTCCCATCTGTCAGatGAaGAGG	chr12	114707790	+	3	1
DNA	GCTCCCATCT-TCAGCAGATGNGG	GCTCCCATCTGTCAGatGAaGAGG	chr12	114878989	+	3	1
DNA	GCTCCCATCT-TCAGCAGATGNGG	GtTaCCcTCTATCAGCAGATGTGG	chr12	114624146	-	3	1
DNA	GCTCCCATCT-TCAGCAGATGNGG	GtTaCCcTCTATCAGCAGATGTGG	chr12	119128138	+	3	1
DNA	GC-TCCCATCTTCAGCAGATGNGG	GgATCCCATCTTCtGCtGATGTGG	chr12	55717090	-	3	1
DNA	GCTCCCATCTT-CAGCAGATGNGG	ctTCCCAgCTTCCAGCAGATGAGG	chr12	26221145	+	3	1
DNA	GCTCCCATCT-TCAGCAGATGNGG	aCatCCATCTCTCAGCAGATGGGG	chr3	19860112	+	3	1
DNA	GCTCCCATCT-TCAGCAGATGNGG	GtTaCCcTCTATCAGCAGATGTGG	chr3	19928693	+	3	1
DNA	GCTCCCATCT-TCAGCAGATGNGG	GtTCCCcTCTATCAGCAGAgGTGG	chr3	23324588	+	3	1
DNA	GCTCCCATCT-TCAGCAGATGNGG	GtTaCCcTCTATCAGCAGATGTGG	chr3	56853832	+	3	1
DNA	GCTCCCATCT-TCAGCAGATGNGG	GtTaCCcTCTATCAGCAGATGTGG	chr3	62524091	+	3	1
DNA	GCTCCCATCT-TCAGCAGATGNGG	GCTgCCAaCTGTgAGCAGATGAGG	chr3	66689274	+	3	1
DNA	GCTCCCATCT-TCAGCAGATGNGG	GtTaCCcTCTATCAGCAGATGTGG	chr3	70170843	+	3	1
DNA	GCTCCCATCT-TCAGCAGATGNGG	GtTaCCcTCTATCAGCAGATGTGG	chr3	73456247	+	3	1
DNA	GCTCCCATCT-TCAGCAGATGNGG	GtTaCCcTCTATCAGCAGATGTGG	chr3	109993338	+	3	1
DNA	GCTCCCATCT-TCAGCAGATGNGG	GtTaCCcTCTATCAGCAGATGTGG	chr3	117535089	+	3	1
DNA	GCTCCCATCT-TCAGCAGATGNGG	GtTaCCcTCTATCAGCAGATGTGG	chr3	118952889	-	3	1
DNA	GCTCCCATCT-TCAGCAGATGNGG	GtTaCCtTCTATCAGCAGATGTGG	chr3	142518027	+	3	1
DNA	GCTCCCATCTTCAGCAGAT-GNGG	cCTCCCtTCTaCAGCAGATGGTGG	chr3	36073844	+	3	1
DNA	GCTCCCATCTTCAGCAGA-TGNGG	GCTCCCATCTgCAGtgGAGTGAGG	chr3	93147941	+	3	1
DNA	GCTCCCATCTTCAGCAGA-TGNGG	tCTCCCAgCTTCAGgAGAATGTGG	chr3	123059313	-	3	1
DNA	GCTCCCATCTTCAGCAG-ATGNGG	tCTCCCAgCTTCAGgAGAATGTGG	chr3	123059313	-	3	1
DNA	GCTCCCATCTT-CAGCAGATGNGG	GCTCCttTCTTGCAGCtGATGGGG	chr3	93112946	-	3	1
DNA	G-CTCCCATCTTCAGCAGATGNGG	cACTCCCATCccCAGCAGATGTGG	chr7	29351239	+	3	1
DNA	G-CTCCCATCTTCAGCAGATGNGG	GGCTaCCtTCTTCAGCAGAaGGGG	chr7	113264193	-	3	1
DNA	GCTCCC-ATCTTCAGCAGATGNGG	GgctCCCATCTTCAGCAGATGTGG	chr7	87483901	-	3	1
DNA	GCTCC-CATCTTCAGCAGATGNGG	GgctCCCATCTTCAGCAGATGTGG	chr7	87483901	-	3	1
DNA	GCTCCCATCT-TCAGCAGATGNGG	GtTaCCcTCTATCAGCAGATGTGG	chr7	14183356	+	3	1
DNA	GCTCCCATCT-TCAGCAGATGNGG	GtTaCCcTCTATCAGCAGATGTGG	chr7	39989368	+	3	1
DNA	GCTCCCATCT-TCAGCAGATGNGG	GtTaCCcTCTATCAGCAGATGTGG	chr7	47228158	+	3	1
DNA	GCTCCCATCT-TCAGCAGATGNGG	GtTaCCcTCTATCAGCAGATGTGG	chr7	47180670	+	3	1
DNA	GCTCCCATCT-TCAGCAGATGNGG	GtTaCCcTCTATCAGCAGATGTGG	chr7	104804018	+	3	1
DNA	GCTCCCATCTTCAGCAGAT-GNGG	tCTCCCcTtTTCAGCAGATGGAGG	chr7	72955728	-	3	1
DNA	GC-TCCCATCTTCAGCAGATGNGG	GCATCCCATCTgtAGCAtATGTGG	chr7	45281127	+	3	1
DNA	GCTCCCATCTTCAGCAG-ATGNGG	GgTtCCATCTTtAGCAGTATGAGG	chr7	27296959	-	3	1
DNA	GCTC-CCATCTTCAGCAGATGNGG	GgctCCCATCTTCAGCAGATGTGG	chr7	87483901	-	3	1
DNA	GCTC-CCATCTTCAGCAGATGNGG	cCTCTCCATCTTCtGCAGgTGCGG	chr7	115536080	+	3	1
DNA	GCTCCCATCT-TCAGCAGATGNGG	GtTaCCcTCTATCAGCAGATGTGG	chr4	19189037	-	3	1
DNA	GCTCCCATCT-TCAGCAGATGNGG	GtTaCCcTCTATCAGCAGATGTGG	chr4	24270187	-	3	1
DNA	GCTCCCATCT-TCAGCAGATGNGG	GtTaCCcTCTATCAGCAGATGTGG	chr4	25501918	+	3	1
DNA	GCTCCCATCT-TCAGCAGATGNGG	GtTaCCcTCTATCAGCAGATGTGG	chr4	37600788	+	3	1
DNA	GCTCCCATCT-TCAGCAGATGNGG	GtTaCCcTCTATCAGCAGATGTGG	chr4	49012404	+	3	1
DNA	GCTCCCATCT-TCAGCAGATGNGG	GtTaCCcTCTATCAGCAGATGTGG	chr4	60279545	+	3	1
DNA	GCTCCCATCT-TCAGCAGATGNGG	GtTaCCcTCTATCAGCAGATGTGG	chr4	60377462	+	3	1
DNA	GCTCCCATCT-TCAGCAGATGNGG	GtTaCCcTCTATCAGCAGATGTGG	chr4	61398672	+	3	1
DNA	GCTCCCATCT-TCAGCAGATGNGG	GtTaCCcTCTATCAGCAGATGTGG	chr4	61737645	+	3	1
DNA	GCTCCCATCT-TCAGCAGATGNGG	GtTaCCcTCTATCAGCAGATGTGG	chr4	113019779	-	3	1
DNA	GCTCCCATCT-TCAGCAGATGNGG	GCTCCCATCTCTCAcCAcAgGAGG	chr4	138754087	+	3	1
DNA	GCTCCCATCTTCAGCAGA-TGNGG	GCatCCATCTgCAGCAGACTGTGG	chr4	120644912	-	3	1
DNA	GCTC-CCATCTTCAGCAGATGNGG	GCTCACCAcCcTCAGCAGAgGTGG	chr4	63856892	+	3	1
DNA	G-CTCCCATCTTCAGCAGATGNGG	GTCTCgCAgCTcCAGCAGATGAGG	chr5	77469435	+	3	1
DNA	GCTCCCATCTTCAGCA-GATGNGG	cCTCCCATCTTCAGCtGGAgGGGG	chr5	35679886	+	3	1
DNA	GCTCCCATCTTCAG-CAGATGNGG	GgTCCCATCTTagGACAGATGTGG	chr5	131441630	+	3	1
DNA	GCTCC-CATCTTCAGCAGATGNGG	GCaaCTCATCTTCAGCAaATGGGG	chr5	53965227	+	3	1
DNA	GCTCCCATCTTC-AGCAGATGNGG	GaTCCCATCTTCAgGCAGcTGGGG	chr5	114222795	-	3	1
DNA	GCTCCCATCT-TCAGCAGATGNGG	GtTaCCcTCTATCAGCAGATGTGG	chr5	47758655	-	3	1
DNA	GCTCCCATCT-TCAGCAGATGNGG	GtTaCCcTCTATCAGCAGATGTGG	chr5	56050912	-	3	1
DNA	GCTCCCATCT-TCAGCAGATGNGG	GtTaCCcTCTATCAGCAGATGTGG	chr5	93338084	+	3	1
DNA	GCTCCCATCT-TCAGCAGATGNGG	GtTaCCATCTATCAGCAGATcTGG	chr5	93644298	-	3	1
DNA	GCTCCCATCT-TCAGCAGATGNGG	GtTaCCcTCTATCAGCAGATGTGG	chr5	105388527	+	3	1
DNA	GC-TCCCATCTTCAGCAGATGNGG	GCAaCtCATCTTCAGCAaATGGGG	chr5	53965227	+	3	1
DNA	GC-TCCCATCTTCAGCAGATGNGG	tCTTgCCtTCTTCAGCAGATGGGG	chr5	139883188	+	3	1
DNA	GCTCCCATCTTCAGCAG-ATGNGG	cCTCCCATCTTCAGCtGGAgGGGG	chr5	35679886	+	3	1
DNA	GCTCCCATCTTCAGCAG-ATGNGG	GCTCCCATgcTCAGCAGTAgGTGG	chr5	103885263	+	3	1
DNA	GCT-CCCATCTTCAGCAGATGNGG	GCaACtCATCTTCAGCAaATGGGG	chr5	53965227	+	3	1
DNA	GCT-CCCATCTTCAGCAGATGNGG	tCTTgCCtTCTTCAGCAGATGGGG	chr5	139883188	+	3	1
DNA	GCTC-CCATCTTCAGCAGATGNGG	tCTtGCCtTCTTCAGCAGATGGGG	chr5	139883188	+	3	1
DNA	GCTCCCATCTTCAGC-AGATGNGG	cCTCCCATCTTCAGCTgGAgGGGG	chr5	35679886	+	3	1
DNA	GCTCCCATCTTCAGC-AGATGNGG	GaTCCCATCTTCAGgCAGcTGGGG	chr5	114222795	-	3	1
DNA	GCTCCC-ATCTTCAGCAGATGNGG	GgTCCaGAgCTTCAGCAGATGAGG	chr16	38318917	+	3	1
DNA	GCTCCCATCTTCAG-CAGATGNGG	GtTCCCATCTTCAGACAcATtGGG	chr16	46037666	+	3	1
DNA	GCTCC-CATCTTCAGCAGATGNGG	GgTCCAgAgCTTCAGCAGATGAGG	chr16	38318917	+	3	1
DNA	GCTCC-CATCTTCAGCAGATGNGG	GCTaCTCATCTcCAGCAGAaGGGG	chr16	46245361	-	3	1
DNA	GCTCCCATCT-TCAGCAGATGNGG	tCTCCCATCaGTCAGCAGgTGAGG	chr16	6847642	-	3	1
DNA	GCTCCCATCT-TCAGCAGATGNGG	GtTaCCcTCTATCAGCAGATGTGG	chr16	19352516	-	3	1
DNA	GCTCCCATCT-TCAGCAGATGNGG	GtTaCCcTCTATCAGCAGATGTGG	chr16	61101450	+	3	1
DNA	GCTCCCATCT-TCAGCAGATGNGG	GtTaCCcTCTATCAGCAGATGTGG	chr16	65232615	+	3	1
DNA	GCTCCCATC-TTCAGCAGATGNGG	tCTCCCATCAgTCAGCAGgTGAGG	chr16	6847642	-	3	1
DNA	GCT-CCCATCTTCAGCAGATGNGG	GCTACtCATCTcCAGCAGAaGGGG	chr16	46245361	-	3	1
DNA	G-CTCCCATCTTCAGCAGATGNGG	GGgTCCCATCTaCAGCAGAgGAGG	chr1	131310491	-	3	1
DNA	GCTCCCATCTTCAGCA-GATGNGG	GgTtCCATCTgCAGCATGATGGGG	chr1	132013768	-	3	1
DNA	GCTCCCATCTTCA-GCAGATGNGG	GCTCCaATCTTggCGCAGATGTGG	chr1	126177992	+	3	1
DNA	GCTCCCATCTTCA-GCAGATGNGG	GCTaCCATCTTCACaCAGcTGTGG	chr1	128024903	+	3	1
DNA	GCTCCCATCTTCA-GCAGATGNGG	GCTaCCATCTTCACaCAGcTGTGG	chr1	128024934	+	3	1
DNA	GCTCCCATCTTCAG-CAGATGNGG	GCTaCCATCTTCAcACAGcTGTGG	chr1	128024903	+	3	1
DNA	GCTCCCATCTTCAG-CAGATGNGG	GCTaCCATCTTCAcACAGcTGTGG	chr1	128024934	+	3	1
DNA	GCTCCCATCTTCAG-CAGATGNGG	GCTCCCAcCccCAGCCAGATGTGG	chr1	153155072	+	3	1
DNA	GCTCC-CATCTTCAGCAGATGNGG	GCTCaGCATCTTCAGCAGtTaGGG	chr1	152068120	+	3	1
DNA	GCTCCCATCTTC-AGCAGATGNGG	GCTCtCtTCTTCCAGCAtATGGGG	chr1	82785555	-	3	1
DNA	GCTCCCATCTTC-AGCAGATGNGG	GCTCCaATCTTgGcGCAGATGTGG	chr1	126177992	+	3	1
DNA	GCTCCCATCT-TCAGCAGATGNGG	GtTaCCcTCTGTCAGCAGATGTGG	chr1	3020477	+	3	1
DNA	GCTCCCATCT-TCAGCAGATGNGG	GtTaCCcTCTATCAGCAGATGTGG	chr1	16036151	+	3	1
DNA	GCTCCCATCT-TCAGCAGATGNGG	GCTCtCATCTTTCAGCAtATaTGG	chr1	123459856	+	3	1
DNA	GCTCCCATCT-TCAGCAGATGNGG	GtTaCCcTCTATCAGCAGATGTGG	chr1	154344617	+	3	1
DNA	GCTCCCATCT-TCAGCAGATGNGG	GtTaCCATCTATCAGCAGAcGTGG	chr1	163710792	-	3	1
DNA	GCTCCCATCT-TCAGCAGATGNGG	tCTCaCATCTCTCAGCAGATcTGG	chr1	193412724	+	3	1
DNA	GCTCCCATCTTCAGCAGA-TGNGG	GCTCCCATCTcCAGtAGACTcAGG	chr1	43565872	+	3	1
DNA	GCTCCCATC-TTCAGCAGATGNGG	GCTCtCATCTTTCAGCAtATaTGG	chr1	123459856	+	3	1
DNA	GC-TCCCATCTTCAGCAGATGNGG	GaCaCCCATgTTCAGCAGATGGGG	chr1	91445635	+	3	1
DNA	GC-TCCCATCTTCAGCAGATGNGG	GCTTgCCATCTaCAGCAGAaGGGG	chr1	124687849	-	3	1
DNA	GC-TCCCATCTTCAGCAGATGNGG	GgGTCCCATCTaCAGCAGAgGAGG	chr1	131310491	-	3	1
DNA	GCTCCCATCTTCAGCAG-ATGNGG	GCTCCatTCTTCAGCAGCATtAGG	chr1	125790515	-	3	1
DNA	GCTCCCATCTT-CAGCAGATGNGG	GCTCtCtTCTTCCAGCAtATGGGG	chr1	82785555	-	3	1
DNA	GCTCCCATCTT-CAGCAGATGNGG	GCTCtCATCTTTCAGCAtATaTGG	chr1	123459856	+	3	1
DNA	GCTCCCATCTT-CAGCAGATGNGG	GCTCCaATCTTGgcGCAGATGTGG	chr1	126177992	+	3	1
DNA	GCT-CCCATCTTCAGCAGATGNGG	GacACCCATgTTCAGCAGATGGGG	chr1	91445635	+	3	1
DNA	GCT-CCCATCTTCAGCAGATGNGG	GCTTgCCATCTaCAGCAGAaGGGG	chr1	124687849	-	3	1
DNA	GCTC-CCATCTTCAGCAGATGNGG	GCTCTCCAcaTTCAGCAGATtCGG	chr1	65822176	+	3	1
DNA	GCTC-CCATCTTCAGCAGATGNGG	GCTtGCCATCTaCAGCAGAaGGGG	chr1	124687849	-	3	1
DNA	GCTC-CCATCTTCAGCAGATGNGG	GCTCAgCATCTTCAGCAGtTaGGG	chr1	152068120	+	3	1
DNA	GCTCCCATCTTCAGC-AGATGNGG	GCTCCCAcCccCAGCCAGATGTGG	chr1	153155072	+	3	1
DNA	GCTCC-CATCTTCAGCAGATGNGG	GCTCaGCATCTgCAGCAGATcAGG	chr13	20288647	-	3	1
DNA	GCTCCCATCTTC-AGCAGATGNGG	cCTCCCAcCTTCCAcCAGATGAGG	chr13	68184297	+	3	1
DNA	GCTCCCATCTTC-AGCAGATGNGG	GCTCCtATCTTCTAGtAGATtTGG	chr13	68996247	-	3	1
DNA	GCTCCCA-TCTTCAGCAGATGNGG	cCTtaCATTCTTCAGCAGATGTGG	chr13	84367590	-	3	1
DNA	GCTCCCATCT-TCAGCAGATGNGG	GtTaCCcTCTATCAGCAGATGTGG	chr13	15267550	-	3	1
DNA	GCTCCCATCT-TCAGCAGATGNGG	GtTaCCcTCTATCAGCAGATGTGG	chr13	17329634	-	3	1
DNA	GCTCCCATCT-TCAGCAGATGNGG	GtTaCCATCTATCAGCAGATcTGG	chr13	27983829	-	3	1
DNA	GCTCCCATCT-TCAGCAGATGNGG	GtTaCCcTCTATCAGCAGATGTGG	chr13	103556587	+	3	1
DNA	GCTCCCATCT-TCAGCAGATGNGG	GtTaCCcTCTATCAGCAGATGTGG	chr13	115959672	-	3	1
DNA	GCTCCCATCT-TCAGCAGATGNGG	GtTaCCcTCTATCAGCAGATGTGG	chr13	116837654	-	3	1
DNA	GCTCCCAT-CTTCAGCAGATGNGG	cCTtaCATTCTTCAGCAGATGTGG	chr13	84367590	-	3	1
DNA	GCTCCCATCTT-CAGCAGATGNGG	cCTCCCAcCTTCCAcCAGATGAGG	chr13	68184297	+	3	1
DNA	GCT-CCCATCTTCAGCAGATGNGG	GCTGCCCAgCTTCAGggGATGGGG	chr13	48816208	+	3	1
DNA	GCTC-CCATCTTCAGCAGATGNGG	GCTCAgCATCTgCAGCAGATcAGG	chr13	20288647	-	3	1
DNA	GCTCCCATCTTCAGCA-GATGNGG	GCTCCCtTCTTgAGCACGATtTGG	chr2	51954849	-	3	1
DNA	GCTCCCATCTTCAGCA-GATGNGG	GCTgCCATCTTCtcCAGGATGTGG	chr2	153903000	-	3	1
DNA	GCTCCCATCTTCAGCA-GATGNGG	GCTCCCATCaTCAGCAGGAgaGGG	chr2	156595845	-	3	1
DNA	GCTCCCATCT-TCAGCAGATGNGG	GtTaCCcTCTATCAGCAGATGTGG	chr2	53559735	+	3	1
DNA	GCTCCCATCT-TCAGCAGATGNGG	GtTaCCcTCTATCAGCAGATGTGG	chr2	60587321	-	3	1
DNA	GCTCCCATCT-TCAGCAGATGNGG	GtTaCCcTCTATCAGCAGATGTGG	chr2	82203964	-	3	1
DNA	GCTCCCATCT-TCAGCAGATGNGG	GtTaCCcTCTATCAGCAGATGTGG	chr2	89876332	+	3	1
DNA	GCTCCCATCT-TCAGCAGATGNGG	GtTaCCcTCTATCAGCAGATGTGG	chr2	108212120	+	3	1
DNA	GCTCCCATCT-TCAGCAGATGNGG	GCTCCCATCTGTCAcCtaATGTGG	chr2	153153088	-	3	1
DNA	GCTCCCATCT-TCAGCAGATGNGG	GtTaCCcTCTATCAGCAGATGTGG	chr2	161755229	+	3	1
DNA	GCTCCCATCTTCAGCAGA-TGNGG	GCTtCCcTCTTCcGCAGAGTGTGG	chr2	60785294	-	3	1
DNA	GC-TCCCATCTTCAGCAGATGNGG	cCTTCCCATtTTtAGCAGATGTGG	chr2	147876176	-	3	1
DNA	GCTCCCATCTTCAGCAG-ATGNGG	GCcCCCATCcTCAGCAGTAgGTGG	chr2	45482298	-	3	1
DNA	GCTCCCATCTTCAGCAG-ATGNGG	GCTCCCATCTgCtGCAGCAaGAGG	chr2	102963774	+	3	1
DNA	GCTCCCATCTTCAGCAG-ATGNGG	GCTgCCATCTTCtcCAGGATGTGG	chr2	153903000	-	3	1
DNA	GCTCCCATCTTCAGCAG-ATGNGG	GCTCCCATCaTCAGCAGGAgaGGG	chr2	156595845	-	3	1
DNA	GCTCCCATCTT-CAGCAGATGNGG	GCTCCCATCTTGCcaCAGAaGTGG	chr2	151510530	-	3	1
DNA	GCT-CCCATCTTCAGCAGATGNGG	GCTACCCAaaTcCAGCAGATGTGG	chr2	70581653	-	3	1
DNA	GCT-CCCATCTTCAGCAGATGNGG	cCTTCCCATtTTtAGCAGATGTGG	chr2	147876176	-	3	1
DNA	GCTCCCATCTTCAG-CAGATGNGG	GCTaCCAgCTTCAGCCAGAaGAGG	chr19	49004081	-	3	1
DNA	GCTCCCATCTTC-AGCAGATGNGG	GCTaCCATCTTCCAGaAGcTGAGG	chr19	29474524	-	3	1
DNA	GCTCCCATCT-TCAGCAGATGNGG	GtTaCCcTCTATCAGCAGATGTGG	chr19	9797736	-	3	1
DNA	GCTCCCATCT-TCAGCAGATGNGG	taTCCCATCaCTCAGCAGATGAGG	chr19	27487140	+	3	1
DNA	GCTCCCATC-TTCAGCAGATGNGG	taTCCCATCAcTCAGCAGATGAGG	chr19	27487140	+	3	1
DNA	GCTCCCATCTT-CAGCAGATGNGG	GCTgCCATtTTACAGCAGATcAGG	chr19	3360571	-	3	1
DNA	GCTCCCATCTT-CAGCAGATGNGG	GCTaCCATCTTCCAGaAGcTGAGG	chr19	29474524	-	3	1
DNA	GCTC-CCATCTTCAGCAGATGNGG	cCTCTCCATCTTCtGCAGcTGAGG	chr19	23224176	-	3	1
DNA	GCTCCCATCTTCAGC-AGATGNGG	GCTaCCAgCTTCAGCCAGAaGAGG	chr19	49004081	-	3	1
DNA	GCTCCCATCTTCAGCA-GATGNGG	GCTCCtATCTcCAGCATaATGGGG	chr15	33486021	+	3	1
DNA	GCTCCC-ATCTTCAGCAGATGNGG	GCTCCCTATCTTggaCAGATGAGG	chr15	38537253	+	3	1
DNA	GCTCCCA-TCTTCAGCAGATGNGG	GCTCCCATTCTTCAGgtGAgGAGG	chr15	59195293	+	3	1
DNA	GCTCCCATCT-TCAGCAGATGNGG	GtTaCCcTCTATCAGCAGATGTGG	chr15	24801910	-	3	1
DNA	GCTCCCATCT-TCAGCAGATGNGG	GtTaCCcTCTATCAGCAGATGTGG	chr15	25246347	-	3	1
DNA	GCTCCCATCT-TCAGCAGATGNGG	GtTaCCcTCTATCAGCAGATGTGG	chr15	28569927	+	3	1
DNA	GCTCCCATCT-TCAGCAGATGNGG	GtTaCCcTCTATCAGCAGATGTGG	chr15	30002613	+	3	1
DNA	GCTCCCATCT-TCAGCAGATGNGG	GtTaCCcTCTATCAGCAGATGTGG	chr15	31893708	+	3	1
DNA	GCTCCCATCT-TCAGCAGATGNGG	GtTaCCcTCTATCAGCAGATGTGG	chr15	57130424	-	3	1
DNA	GCTCCCATCT-TCAGCAGATGNGG	GtTaCCcTCTATCAGCAGATGTGG	chr15	103812517	-	3	1
DNA	GCTCCCATCTTCAGCAGA-TGNGG	GCTCCtATCTcCAGCAtAATGGGG	chr15	33486021	+	3	1
DNA	GCTCCCATCTTCAGCAG-ATGNGG	GCTCCtATCTcCAGCAtAATGGGG	chr15	33486021	+	3	1
DNA	GCTCCCAT-CTTCAGCAGATGNGG	GCTCCCATTCTTCAGgtGAgGAGG	chr15	59195293	+	3	1
DNA	GCTCCCATCTTC-AGCAGATGNGG	GtTCCCATCTTaTAGCtGATGGGG	chr17	50863672	-	3	1
DNA	GCTCCCATCT-TCAGCAGATGNGG	GtTaCCcTCTATCAGCAGATGTGG	chr17	42757676	-	3	1
DNA	GCTCCCATCT-TCAGCAGATGNGG	GtTCCCcTCTATCAGCAGAcGTGG	chr17	58233320	+	3	1
DNA	GCTCCCATCT-TCAGCAGATGNGG	GtTaCCcTCTATCAGCAGATGTGG	chr17	58520734	-	3	1
DNA	GCTCCCATCT-TCAGCAGATGNGG	GtTaCCcTCTATCAGCAGATGTGG	chr17	66652629	-	3	1
DNA	GCTCCCATCTTCAGCAGA-TGNGG	GCTCaCATCcTCAGgAGAATGTGG	chr17	52612674	+	3	1
DNA	GCTCCCATCTTCAGCAG-ATGNGG	GCTCaCATCcTCAGgAGAATGTGG	chr17	52612674	+	3	1
DNA	GCTCCCAT-CTTCAGCAGATGNGG	cCTCCagTACTTCAGCAGATGTGG	chr17	5166473	+	3	1
DNA	GCTCCCATCTT-CAGCAGATGNGG	GtTCCCATCTTAtAGCtGATGGGG	chr17	50863672	-	3	1
DNA	G-CTCCCATCTTCAGCAGATGNGG	tGCTCCCATCTTCAGCAGgaGAGG	chr10	25881736	+	3	1
DNA	GCTCCCATCTTCA-GCAGATGNGG	GCTCtCtTCTTCAAGCAGAgGGGG	chr10	23496502	+	3	1
DNA	GCTCCCATCTTCA-GCAGATGNGG	GCTCCCAaCTTCcGGCAGgTGCGG	chr10	61350982	-	3	1
DNA	GCTCCC-ATCTTCAGCAGATGNGG	tCTCCaCATCTTCAcCAGATGTGG	chr10	8068764	-	3	1
DNA	GCTCCC-ATCTTCAGCAGATGNGG	GCTCtgCATCTcCAGCAGATGGGG	chr10	110940891	+	3	1
DNA	GCTCCCATCTTCAG-CAGATGNGG	GCTCCCAaCTTCcGGCAGgTGCGG	chr10	61350982	-	3	1
DNA	GCTCCCATCTTCAG-CAGATGNGG	GCTCCCATtTTCAGACAGtgGTGG	chr10	76668328	+	3	1
DNA	GCTCCCATCTTCAG-CAGATGNGG	aaTCCCATCTTCAGACAGgTGGGG	chr10	78112732	+	3	1
DNA	GCTCC-CATCTTCAGCAGATGNGG	GCcCCACATtTTCAGCAGAgGTGG	chr10	84800021	-	3	1
DNA	GCTCCCATCTTC-AGCAGATGNGG	GCTCtCtTCTTCAAGCAGAgGGGG	chr10	23496502	+	3	1
DNA	GCTCCCATCTTC-AGCAGATGNGG	GtTCCtATCTcCCAGCAGATGGGG	chr10	56785742	+	3	1
DNA	GCTCCCATCTTC-AGCAGATGNGG	GCTCCCAaCTTCCgGCAGgTGCGG	chr10	61350982	-	3	1
DNA	GCTCCCATCT-TCAGCAGATGNGG	GCTCCtcTCTGgCAGCAGATGTGG	chr10	3780326	+	3	1
DNA	GCTCCCATCT-TCAGCAGATGNGG	GtTaCCcTCTATCAGCAGATGTGG	chr10	10621122	-	3	1
DNA	GCTCCCATCT-TCAGCAGATGNGG	GtTaCCcTCTATCAGCAGATGTGG	chr10	27855213	-	3	1
DNA	GCTCCCATCT-TCAGCAGATGNGG	GtTaCCATCTATCAGCAGATcTGG	chr10	35674576	+	3	1
DNA	GCTCCCATCT-TCAGCAGATGNGG	GtTCCtATCTCcCAGCAGATGGGG	chr10	56785742	+	3	1
DNA	GCTCCCATC-TTCAGCAGATGNGG	tCTCCCATCCTTCtcCAGATGGGG	chr10	44149203	-	3	1
DNA	GCTCCCAT-CTTCAGCAGATGNGG	tCTCCCATCCTTCtcCAGATGGGG	chr10	44149203	-	3	1
DNA	GCTCCCATCTT-CAGCAGATGNGG	GCTCCtcTCTgGCAGCAGATGTGG	chr10	3780326	+	3	1
DNA	GCTCCCATCTT-CAGCAGATGNGG	GtTCCtATCTcCCAGCAGATGGGG	chr10	56785742	+	3	1
DNA	GCTCCCATCTT-CAGCAGATGNGG	GCTCCCAaCTTCCgGCAGgTGCGG	chr10	61350982	-	3	1
DNA	GCT-CCCATCTTCAGCAGATGNGG	tCTCCaCATCTTCAcCAGATGTGG	chr10	8068764	-	3	1
DNA	GCT-CCCATCTTCAGCAGATGNGG	GCTCtgCATCTcCAGCAGATGGGG	chr10	110940891	+	3	1
DNA	GCTC-CCATCTTCAGCAGATGNGG	tCTCCaCATCTTCAcCAGATGTGG	chr10	8068764	-	3	1
DNA	GCTC-CCATCTTCAGCAGATGNGG	GgTCTCCAgCTTCAGCAGAaGTGG	chr10	70230311	-	3	1
DNA	G-CTCCCATCTTCAGCAGATGNGG	GCCTCCCAgCTcCAGCtGATGTGG	chr6	53715156	-	3	1
DNA	G-CTCCCATCTTCAGCAGATGNGG	GTCTCCCtTCTTCtGaAGATGTGG	chr6	114348295	-	3	1
DNA	GCTCC-CATCTTCAGCAGATGNGG	GaTaCTCATaTTCAGCAGATGGGG	chr6	134024150	-	3	1
DNA	GCTCCCATCTTC-AGCAGATGNGG	tCTCCCATCTgCCAGCAGATcAGG	chr6	115550195	+	3	1
DNA	GCTCCCATCT-TCAGCAGATGNGG	GtTaCCcTCTATCAGCAGATGTGG	chr6	14315487	+	3	1
DNA	GCTCCCATCT-TCAGCAGATGNGG	GtTaCCcTCTATCAGCAGATGTGG	chr6	14791507	-	3	1
DNA	GCTCCCATCT-TCAGCAGATGNGG	GtTaCCcTCTATCAGCAGATGTGG	chr6	17005025	-	3	1
DNA	GCTCCCATCT-TCAGCAGATGNGG	GtTaCCcTCTATCAGCAGATGTGG	chr6	68111431	-	3	1
DNA	GCTCCCATCT-TCAGCAGATGNGG	GtTCCCcTCTATCAGCAGAcGTGG	chr6	69469698	+	3	1
DNA	GCTCCCATCT-TCAGCAGATGNGG	GtTaCCcTCTATCAGCAGATGTGG	chr6	74888102	+	3	1
DNA	GCTCCCATCT-TCAGCAGATGNGG	GtTaCCcTCTATCAGCAGATGTGG	chr6	75343776	-	3	1
DNA	GCTCCCATCT-TCAGCAGATGNGG	GtTaCCcTCTATCAGCAGATGTGG	chr6	90003804	+	3	1
DNA	GCTCCCATCT-TCAGCAGATGNGG	tCTCCCATCTGcCAGCAGATcAGG	chr6	115550195	+	3	1
DNA	GCTCCCATCTTCAGCAGAT-GNGG	GCTCCCATCTTCAtCAcAaTGGGG	chr6	6695624	+	3	1
DNA	GC-TCCCATCTTCAGCAGATGNGG	GCCTCCCAgCTcCAGCtGATGTGG	chr6	53715156	-	3	1
DNA	GCTCCCATCTTCAGCAG-ATGNGG	GCTCaCATCaTCAGaAGCATGAGG	chr6	131413165	-	3	1
DNA	GCTCCCATCTT-CAGCAGATGNGG	GaTaCCATCTTGCAGCAGAcGTGG	chr6	114943148	+	3	1
DNA	GCTCCCATCTT-CAGCAGATGNGG	tCTCCCATCTgCCAGCAGATcAGG	chr6	115550195	+	3	1
DNA	GCT-CCCATCTTCAGCAGATGNGG	GaTACtCATaTTCAGCAGATGGGG	chr6	134024150	-	3	1
DNA	GCTCCCATCTTCAGC-AGATGNGG	GCTCCCATCTTCAtCAcaATGGGG	chr6	6695624	+	3	1
DNA	G-CTCCCATCTTCAGCAGATGNGG	GACTgCCATCTTCAGCtGtTGTGG	chr14	75791548	-	3	1
DNA	GCTCCCA-TCTTCAGCAGATGNGG	GggCCCACTCTTCAGCAGgTGAGG	chr14	107269053	-	3	1
DNA	GCTCCCATCT-TCAGCAGATGNGG	GtTaCCcTCTATCAGCAGATGTGG	chr14	39670620	+	3	1
DNA	GCTCCCATCT-TCAGCAGATGNGG	GCTaCCcTCTATCAGCAGAcGTGG	chr14	44540979	-	3	1
DNA	GCTCCCATCT-TCAGCAGATGNGG	GtTaCCcTCTATCAGCAGATGTGG	chr14	52503541	+	3	1
DNA	GCTCCCATCT-TCAGCAGATGNGG	GtTaCCcTCTATCAGCAGATGTGG	chr14	53415866	+	3	1
DNA	GCTCCCATCT-TCAGCAGATGNGG	GtTaCCcTCTATCAGCAGATGTGG	chr14	88175056	+	3	1
DNA	GCTCCCATCT-TCAGCAGATGNGG	GtTaCCcTCTATCAGCAGATGTGG	chr14	91280257	-	3	1
DNA	GCTCCCATCTTCAGCAGAT-GNGG	GaTCCCAcCTTCAGCAGAaAGAGG	chr14	50292878	-	3	1
DNA	GCTCCCATCTTCAGCAGA-TGNGG	GaTCCCAcCTTCAGCAGAAaGAGG	chr14	50292878	-	3	1
DNA	GCTCCCATCTTCAGCAG-ATGNGG	GaTCCCAcCTTCAGCAGAAaGAGG	chr14	50292878	-	3	1
DNA	G-CTCCCATCTTCAGCAGATGNGG	GTCTCCCAcCTgCAGCAGcTGGGG	chr9	54344750	+	3	1
DNA	GCTCCCATCTTCAGCA-GATGNGG	tCTCCCATtTTCAGCAAGcTGAGG	chr9	72892825	-	3	1
DNA	GCTCCCATCTTCA-GCAGATGNGG	caTCCCATCTTCACaCAGATGGGG	chr9	75077796	-	3	1
DNA	GCTCCCATCTTCAG-CAGATGNGG	caTCCCATCTTCAcACAGATGGGG	chr9	75077796	-	3	1
DNA	GCTCCCATCTTC-AGCAGATGNGG	GCTtCCATCTTaCAGCtGATGGGG	chr9	105562869	-	3	1
DNA	GCTCCCA-TCTTCAGCAGATGNGG	GgTCCCAGTCcTaAGCAGATGAGG	chr9	9498669	+	3	1
DNA	GCTCCCATCT-TCAGCAGATGNGG	GtTaCCcTCTATCAGCAGATGTGG	chr9	6951178	+	3	1
DNA	GCTCCCATCT-TCAGCAGATGNGG	GtTaCCcTCTATCAGCAGATGTGG	chr9	101134017	+	3	1
DNA	GCTCCCATCT-TCAGCAGATGNGG	GCTtCCATCTTaCAGCtGATGGGG	chr9	105562869	-	3	1
DNA	GCTCCCATCTTCAGCAGAT-GNGG	GCTCgCATCTTgAGCAGcTTGTGG	chr9	73266043	-	3	1
DNA	GCTCCCATCTTCAGCAGA-TGNGG	GCTCgCATCTTgAGCAGcTTGTGG	chr9	73266043	-	3	1
DNA	GCTCCCATC-TTCAGCAGATGNGG	GCTtCCATCTTaCAGCtGATGGGG	chr9	105562869	-	3	1
DNA	GC-TCCCATCTTCAGCAGATGNGG	GCTTCCCcTCTTCtcCAGATGTGG	chr9	46381542	+	3	1
DNA	GCTCCCATCTTCAGCAG-ATGNGG	GCTCgCATCTTgAGCAGCtTGTGG	chr9	73266043	-	3	1
DNA	GCT-CCCATCTTCAGCAGATGNGG	GCTTCCCcTCTTCtcCAGATGTGG	chr9	46381542	+	3	1
DNA	GCTC-CCATCTTCAGCAGATGNGG	GCTCACCAaCTTaAGaAGATGTGG	chr9	54589506	-	3	1
DNA	GCTC-CCATCTTCAGCAGATGNGG	GCTCACCAgaTTCAcCAGATGAGG	chr9	117435203	+	3	1
DNA	GCTCCCATCTTCAGC-AGATGNGG	tCTCCCATtTTCAGCAAGcTGAGG	chr9	72892825	-	3	1
DNA	G-CTCCCATCTTCAGCAGATGNGG	GGCTCCCtcCTaCAGCAGATGAGG	chrX	51900931	-	3	1
DNA	GCTCCCATCTTCAG-CAGATGNGG	GCTCCCATCTgCtGCCAGAgGAGG	chrX	92059085	+	3	1
DNA	GCTCCCATCT-TCAGCAGATGNGG	GtTaCCcTCTATCAGCAGATGTGG	chrX	38975715	-	3	1
DNA	GCTCCCATCT-TCAGCAGATGNGG	GtTaCCcTCTATCAGCAGATGTGG	chrX	45897553	+	3	1
DNA	GCTCCCATCT-TCAGCAGATGNGG	GtTaCCcTCTATCAGCAGATGTGG	chrX	67022681	-	3	1
DNA	GCTCCCATCT-TCAGCAGATGNGG	GtTaCCcTCTATCAGCAGATGTGG	chrX	90566033	+	3	1
DNA	GCTCCCATCT-TCAGCAGATGNGG	GtTaCCcTCTATCAGCAGATGTGG	chrX	109037872	-	3	1
DNA	GCTCCCATCT-TCAGCAGATGNGG	GtTaCCcTCTATCAGCAGATGTGG	chrX	110990018	-	3	1
DNA	GCTCCCATCT-TCAGCAGATGNGG	GtTaCCcTCTATCAGCAGATGTGG	chrX	136967663	-	3	1
DNA	GCTCCCATCT-TCAGCAGATGNGG	GtTaCCgTCTATCAGCAGATGTGG	chrX	153591532	-	3	1
DNA	GCTCCCATCTTCAGCAG-ATGNGG	GCaCCCAgCTTCAaCAGCATGTGG	chrX	35879436	+	3	1
DNA	GCTCCCATCTTCAGC-AGATGNGG	GCTCCCATCaTttGCTAGATGAGG	chrX	89964613	+	3	1
DNA	GCTCCCATCTTCAGC-AGATGNGG	GCTCCCATCTgCtGCCAGAgGAGG	chrX	92059085	+	3	1
DNA	GCTCCC-ATCTTCAGCAGATGNGG	GCTCCCAATCcaCAGgAGATGTGG	chr18	12423791	+	3	1
DNA	GCTCCCATCTTC-AGCAGATGNGG	tCTCCCATCTTCCAGCAGggGGGG	chr18	41890327	+	3	1
DNA	GCTCCCATCTTC-AGCAGATGNGG	GCcCtCATCTTCCAGCAGATcTGG	chr18	49077343	+	3	1
DNA	GCTCCCA-TCTTCAGCAGATGNGG	GCTCCCAATCcaCAGgAGATGTGG	chr18	12423791	+	3	1
DNA	GCTCCCA-TCTTCAGCAGATGNGG	tCTCCtATgCTTCAGCAGATGAGG	chr18	26496991	-	3	1
DNA	GCTCCCATCT-TCAGCAGATGNGG	GtTaCCcTCTATCAGCAGATGTGG	chr18	8251767	+	3	1
DNA	GCTCCCATCT-TCAGCAGATGNGG	GtTaCCcTCTATCAGCAGATGTGG	chr18	8164973	-	3	1
DNA	GCTCCCATCT-TCAGCAGATGNGG	GtTaCCcTCTATCAGCAGATGTGG	chr18	18993764	+	3	1
DNA	GCTCCCATCT-TCAGCAGATGNGG	GCTaCCcTCTATCAaCAGATGTGG	chr18	23215127	+	3	1
DNA	GCTCCCATCT-TCAGCAGATGNGG	GtTaCCcTCTATCAGCAGATGTGG	chr18	48220553	+	3	1
DNA	GCTCCCATCT-TCAGCAGATGNGG	GtTaCCcTCTATCAGCAGATGTGG	chr18	54336082	+	3	1
DNA	GCTCCCATC-TTCAGCAGATGNGG	GCTCgCATCATgCAaCAGATGAGG	chr18	25705547	-	3	1
DNA	GCTCCCATC-TTCAGCAGATGNGG	tCTCCtATgCTTCAGCAGATGAGG	chr18	26496991	-	3	1
DNA	GCTCCCATCTT-CAGCAGATGNGG	GCTCgCATCaTGCAaCAGATGAGG	chr18	25705547	-	3	1
DNA	GCTCCCATCTT-CAGCAGATGNGG	tCTCCCATCTTCCAGCAGggGGGG	chr18	41890327	+	3	1
DNA	GCTCCCATCTT-CAGCAGATGNGG	GCcCtCATCTTCCAGCAGATcTGG	chr18	49077343	+	3	1
DNA	GCTCCCATCTTCAGCA-GATGNGG	GCTCCgATCcaCAGCAGGATGAGG	chr11	113150962	+	3	1
DNA	GCTCCCATCTTCA-GCAGATGNGG	cCTtCCATCTTCtGGCAGATGCGG	chr11	102908069	+	3	1
DNA	GCTCCCATCTTCAG-CAGATGNGG	cCTtCCATCTTCtGGCAGATGCGG	chr11	102908069	+	3	1
DNA	GCTCC-CATCTTCAGCAGATGNGG	GCcCtGCATCTTCAGCAGcTGAGG	chr11	6259473	-	3	1
DNA	GCTCCCATCTTC-AGCAGATGNGG	cCTtCCATCTTCTgGCAGATGCGG	chr11	102908069	+	3	1
DNA	GCTCCCATCT-TCAGCAGATGNGG	cCTCCCAgCTCTCAGCAGAgGAGG	chr11	3352907	+	3	1
DNA	GCTCCCATCT-TCAGCAGATGNGG	GtTaCCcTCTATCAGCAGATGTGG	chr11	12778175	+	3	1
DNA	GCTCCCATCT-TCAGCAGATGNGG	GtTaCCcTCTATCAGCAGATGTGG	chr11	14211995	-	3	1
DNA	GCTCCCATCT-TCAGCAGATGNGG	GtTaCCcTCTATCAGCAGATGTGG	chr11	16096322	-	3	1
DNA	GCTCCCATCT-TCAGCAGATGNGG	GtTaCCcTCTATCAGCAGATGTGG	chr11	16071704	-	3	1
DNA	GCTCCCATCT-TCAGCAGATGNGG	GCTCaaAgCTCTCAGCAGATGAGG	chr11	19891262	-	3	1
DNA	GCTCCCATCT-TCAGCAGATGNGG	GtTaCCcTCTATCAGCAGATGTGG	chr11	39991980	-	3	1
DNA	GCTCCCATCT-TCAGCAGATGNGG	GtTaCCcTCTATCAGCAGATGTGG	chr11	93800762	+	3	1
DNA	GCTCCCATCTTCAGCAGA-TGNGG	GaTCCCAgCTTCAGCAGAATtTGG	chr11	71296556	-	3	1
DNA	GCTCCCATCTTCAGCAGA-TGNGG	GCTCatATCTTCAGCAaACTGTGG	chr11	96702900	+	3	1
DNA	GCTCCCATCTTCAGCAGA-TGNGG	GCcCCCATCTTCAatAGACTGGGG	chr11	107451091	+	3	1
DNA	GC-TCCCATCTTCAGCAGATGNGG	GCTTCCCAcCTTCtGCAGcTGGGG	chr11	95315465	+	3	1
DNA	GCTCCCATCTTCAGCAG-ATGNGG	GaTCCCAgCTTCAGCAGAATtTGG	chr11	71296556	-	3	1
DNA	GCTCCCATCTTCAGCAG-ATGNGG	GCTCCgATCcaCAGCAGGATGAGG	chr11	113150962	+	3	1
DNA	GCTCCCAT-CTTCAGCAGATGNGG	GCTCCCATGCaTCtGCAGAgGAGG	chr11	33666720	-	3	1
DNA	GCTCCCATCTT-CAGCAGATGNGG	tCTCCCAcCTTGCAGaAGATGAGG	chr11	18095600	-	3	1
DNA	GCT-CCCATCTTCAGCAGATGNGG	GCTTCCCAcCTTCtGCAGcTGGGG	chr11	95315465	+	3	1
DNA	GCTC-CCATCTTCAGCAGATGNGG	GCcCTgCATCTTCAGCAGcTGAGG	chr11	6259473	-	3	1
DNA	GCTC-CCATCTTCAGCAGATGNGG	GtTCTCCATCcTCAGCAGcTGGGG	chr11	69907037	+	3	1

## Sheet: RGEN_DNM_10bp_overlap_by_sample
Treatment Group	sample	chr	start	ref	alt	offtarget chromsome	offtarget start	offtarget end	sgrna	orientiation	number of mismatches	number of bulges
No Injection	MD5624a
No Injection	MD5625a
No Injection	MD5626a
Sham Injection	MD5627a
Sham Injection	MD5628a
Sham Injection	MD5629a
Cas9 Only	MD5630a
Cas9 Only	MD5631a
Cas9 Only	MD5632a
Tyr2R	MD5633a	7	87483892	AGACAAAATTCCACATCTGCTGAAGATGGGAGCCTGGGG	A	7	87483901	87483924	Tyr2R	-	0	0
Tyr2R	MD5633a	7	87483892	AGACAAAATTCCACATCTGCTGAAGATGGGAGCCTGGGG	A	7	87483901	87483924	Tyr2R	-	0	1
Tyr2R	MD5633a	7	87483892	AGACAAAATTCCACATCTGCTGAAGATGGGAGCCTGGGG	A	7	87483901	87483924	Tyr2R	-	1	1
Tyr2R	MD5633a	7	87483892	AGACAAAATTCCACATCTGCTGAAGATGGGAGCCTGGGG	A	7	87483901	87483924	Tyr2R	-	2	1
Tyr2R	MD5633a	7	87483892	AGACAAAATTCCACATCTGCTGAAGATGGGAGCCTGGGG	A	7	87483901	87483924	Tyr2R	-	3	1
Tyr2R	MD5633a	7	87483904	ACAT	A	7	87483901	87483924	Tyr2R	-	0	0
Tyr2R	MD5633a	7	87483904	ACAT	A	7	87483901	87483924	Tyr2R	-	0	1
Tyr2R	MD5633a	7	87483904	ACAT	A	7	87483901	87483924	Tyr2R	-	1	1
Tyr2R	MD5633a	7	87483904	ACAT	A	7	87483901	87483924	Tyr2R	-	2	1
Tyr2R	MD5633a	7	87483904	ACAT	A	7	87483901	87483924	Tyr2R	-	3	1
Tyr2R	MD5634a	7	87483904	ACATCTG	A	7	87483901	87483924	Tyr2R	-	0	0
Tyr2R	MD5634a	7	87483904	ACATCTG	A	7	87483901	87483924	Tyr2R	-	0	1
Tyr2R	MD5634a	7	87483904	ACATCTG	A	7	87483901	87483924	Tyr2R	-	1	1
Tyr2R	MD5634a	7	87483904	ACATCTG	A	7	87483901	87483924	Tyr2R	-	2	1
Tyr2R	MD5634a	7	87483904	ACATCTG	A	7	87483901	87483924	Tyr2R	-	3	1
Tyr2R	MD5635a	7	87483903	CACATCTGCTGA	C	7	87483901	87483924	Tyr2R	-	0	0
Tyr2R	MD5635a	7	87483903	CACATCTGCTGA	C	7	87483901	87483924	Tyr2R	-	0	1
Tyr2R	MD5635a	7	87483903	CACATCTGCTGA	C	7	87483901	87483924	Tyr2R	-	1	1
Tyr2R	MD5635a	7	87483903	CACATCTGCTGA	C	7	87483901	87483924	Tyr2R	-	2	1
Tyr2R	MD5635a	7	87483903	CACATCTGCTGA	C	7	87483901	87483924	Tyr2R	-	3	1
Tyr2R	MD5636a	7	87483899	ATTCCACATCTGCTGAAGATGGGAGCC	A	7	87483901	87483924	Tyr2R	-	0	0
Tyr2R	MD5636a	7	87483899	ATTCCACATCTGCTGAAGATGGGAGCC	A	7	87483901	87483924	Tyr2R	-	0	1
Tyr2R	MD5636a	7	87483899	ATTCCACATCTGCTGAAGATGGGAGCC	A	7	87483901	87483924	Tyr2R	-	1	1
Tyr2R	MD5636a	7	87483899	ATTCCACATCTGCTGAAGATGGGAGCC	A	7	87483901	87483924	Tyr2R	-	2	1
Tyr2R	MD5636a	7	87483899	ATTCCACATCTGCTGAAGATGGGAGCC	A	7	87483901	87483924	Tyr2R	-	3	1
Tyr2R	MD5636a	7	87483906	A	AT	7	87483901	87483924	Tyr2R	-	0	0
Tyr2R	MD5636a	7	87483906	A	AT	7	87483901	87483924	Tyr2R	-	0	1
Tyr2R	MD5636a	7	87483906	A	AT	7	87483901	87483924	Tyr2R	-	1	1
Tyr2R	MD5636a	7	87483906	A	AT	7	87483901	87483924	Tyr2R	-	2	1
Tyr2R	MD5636a	7	87483906	A	AT	7	87483901	87483924	Tyr2R	-	3	1
Tyr2R	MD5637a	7	87483900	TTCCACA	T	7	87483901	87483924	Tyr2R	-	0	0
Tyr2R	MD5637a	7	87483900	TTCCACA	T	7	87483901	87483924	Tyr2R	-	0	1
Tyr2R	MD5637a	7	87483900	TTCCACA	T	7	87483901	87483924	Tyr2R	-	1	1
Tyr2R	MD5637a	7	87483900	TTCCACA	T	7	87483901	87483924	Tyr2R	-	2	1
Tyr2R	MD5637a	7	87483900	TTCCACA	T	7	87483901	87483924	Tyr2R	-	3	1
Tyr2R	MD5637a	7	87483906	A	AT	7	87483901	87483924	Tyr2R	-	0	0
Tyr2R	MD5637a	7	87483906	A	AT	7	87483901	87483924	Tyr2R	-	0	1
Tyr2R	MD5637a	7	87483906	A	AT	7	87483901	87483924	Tyr2R	-	1	1
Tyr2R	MD5637a	7	87483906	A	AT	7	87483901	87483924	Tyr2R	-	2	1
Tyr2R	MD5637a	7	87483906	A	AT	7	87483901	87483924	Tyr2R	-	3	1
Tyr2F	MD5638a	7	87483960	ACGTAATAGTGGTCCCTCAGGTGTTCCAT	A	7	87483947	87483970	Tyr2F	+	1	1
Tyr2F	MD5638a	7	87483960	ACGTAATAGTGGTCCCTCAGGTGTTCCAT	A	7	87483947	87483970	Tyr2F	+	2	1
Tyr2F	MD5638a	7	87483960	ACGTAATAGTGGTCCCTCAGGTGTTCCAT	A	7	87483947	87483970	Tyr2F	+	3	1
Tyr2F	MD5638a	7	87483960	ACGTAATAGTGGTCCCTCAGGTGTTCCAT	A	7	87483948	87483971	Tyr2F	+	0	0
Tyr2F	MD5638a	7	87483960	ACGTAATAGTGGTCCCTCAGGTGTTCCAT	A	7	87483949	87483972	Tyr2F	+	0	1
Tyr2F	MD5638a	7	87483960	ACGTAATAGTGGTCCCTCAGGTGTTCCAT	A	7	87483949	87483972	Tyr2F	+	1	1
Tyr2F	MD5638a	7	87483960	ACGTAATAGTGGTCCCTCAGGTGTTCCAT	A	7	87483949	87483972	Tyr2F	+	2	1
Tyr2F	MD5638a	7	87483960	ACGTAATAGTGGTCCCTCAGGTGTTCCAT	A	7	87483949	87483972	Tyr2F	+	3	1
Tyr2F	MD5638a	7	87483965	A	AT	7	87483947	87483970	Tyr2F	+	1	1
Tyr2F	MD5638a	7	87483965	A	AT	7	87483947	87483970	Tyr2F	+	2	1
Tyr2F	MD5638a	7	87483965	A	AT	7	87483947	87483970	Tyr2F	+	3	1
Tyr2F	MD5638a	7	87483965	A	AT	7	87483948	87483971	Tyr2F	+	0	0
Tyr2F	MD5638a	7	87483965	A	AT	7	87483949	87483972	Tyr2F	+	0	1
Tyr2F	MD5638a	7	87483965	A	AT	7	87483949	87483972	Tyr2F	+	1	1
Tyr2F	MD5638a	7	87483965	A	AT	7	87483949	87483972	Tyr2F	+	2	1
Tyr2F	MD5638a	7	87483965	A	AT	7	87483949	87483972	Tyr2F	+	3	1
Tyr2F	MD5639a	7	87483957	ATTACGTAATAGTGG	A	7	87483947	87483970	Tyr2F	+	1	1
Tyr2F	MD5639a	7	87483957	ATTACGTAATAGTGG	A	7	87483947	87483970	Tyr2F	+	2	1
Tyr2F	MD5639a	7	87483957	ATTACGTAATAGTGG	A	7	87483947	87483970	Tyr2F	+	3	1
Tyr2F	MD5639a	7	87483957	ATTACGTAATAGTGG	A	7	87483948	87483971	Tyr2F	+	0	0
Tyr2F	MD5639a	7	87483957	ATTACGTAATAGTGG	A	7	87483949	87483972	Tyr2F	+	0	1
Tyr2F	MD5639a	7	87483957	ATTACGTAATAGTGG	A	7	87483949	87483972	Tyr2F	+	1	1
Tyr2F	MD5639a	7	87483957	ATTACGTAATAGTGG	A	7	87483949	87483972	Tyr2F	+	2	1
Tyr2F	MD5639a	7	87483957	ATTACGTAATAGTGG	A	7	87483949	87483972	Tyr2F	+	3	1
Tyr2F	MD5639a	7	87483961	CGTAATA	C	7	87483947	87483970	Tyr2F	+	1	1
Tyr2F	MD5639a	7	87483961	CGTAATA	C	7	87483947	87483970	Tyr2F	+	2	1
Tyr2F	MD5639a	7	87483961	CGTAATA	C	7	87483947	87483970	Tyr2F	+	3	1
Tyr2F	MD5639a	7	87483961	CGTAATA	C	7	87483948	87483971	Tyr2F	+	0	0
Tyr2F	MD5639a	7	87483961	CGTAATA	C	7	87483949	87483972	Tyr2F	+	0	1
Tyr2F	MD5639a	7	87483961	CGTAATA	C	7	87483949	87483972	Tyr2F	+	1	1
Tyr2F	MD5639a	7	87483961	CGTAATA	C	7	87483949	87483972	Tyr2F	+	2	1
Tyr2F	MD5639a	7	87483961	CGTAATA	C	7	87483949	87483972	Tyr2F	+	3	1
Tyr2F	MD5640a	7	87483962	GTAA	G	7	87483947	87483970	Tyr2F	+	1	1
Tyr2F	MD5640a	7	87483962	GTAA	G	7	87483947	87483970	Tyr2F	+	2	1
Tyr2F	MD5640a	7	87483962	GTAA	G	7	87483947	87483970	Tyr2F	+	3	1
Tyr2F	MD5640a	7	87483962	GTAA	G	7	87483948	87483971	Tyr2F	+	0	0
Tyr2F	MD5640a	7	87483962	GTAA	G	7	87483949	87483972	Tyr2F	+	0	1
Tyr2F	MD5640a	7	87483962	GTAA	G	7	87483949	87483972	Tyr2F	+	1	1
Tyr2F	MD5640a	7	87483962	GTAA	G	7	87483949	87483972	Tyr2F	+	2	1
Tyr2F	MD5640a	7	87483962	GTAA	G	7	87483949	87483972	Tyr2F	+	3	1
Tyr2F	MD5640a	7	87483964	AAT	A	7	87483947	87483970	Tyr2F	+	1	1
Tyr2F	MD5640a	7	87483964	AAT	A	7	87483947	87483970	Tyr2F	+	2	1
Tyr2F	MD5640a	7	87483964	AAT	A	7	87483947	87483970	Tyr2F	+	3	1
Tyr2F	MD5640a	7	87483964	AAT	A	7	87483948	87483971	Tyr2F	+	0	0
Tyr2F	MD5640a	7	87483964	AAT	A	7	87483949	87483972	Tyr2F	+	0	1
Tyr2F	MD5640a	7	87483964	AAT	A	7	87483949	87483972	Tyr2F	+	1	1
Tyr2F	MD5640a	7	87483964	AAT	A	7	87483949	87483972	Tyr2F	+	2	1
Tyr2F	MD5640a	7	87483964	AAT	A	7	87483949	87483972	Tyr2F	+	3	1
Tyr2F	MD5641a	7	87483961	CGTAATA	C	7	87483947	87483970	Tyr2F	+	1	1
Tyr2F	MD5641a	7	87483961	CGTAATA	C	7	87483947	87483970	Tyr2F	+	2	1
Tyr2F	MD5641a	7	87483961	CGTAATA	C	7	87483947	87483970	Tyr2F	+	3	1
Tyr2F	MD5641a	7	87483961	CGTAATA	C	7	87483948	87483971	Tyr2F	+	0	0
Tyr2F	MD5641a	7	87483961	CGTAATA	C	7	87483949	87483972	Tyr2F	+	0	1
Tyr2F	MD5641a	7	87483961	CGTAATA	C	7	87483949	87483972	Tyr2F	+	1	1
Tyr2F	MD5641a	7	87483961	CGTAATA	C	7	87483949	87483972	Tyr2F	+	2	1
Tyr2F	MD5641a	7	87483961	CGTAATA	C	7	87483949	87483972	Tyr2F	+	3	1
Tyr2F	MD5641a	7	87483962	GTAA	G	7	87483947	87483970	Tyr2F	+	1	1
Tyr2F	MD5641a	7	87483962	GTAA	G	7	87483947	87483970	Tyr2F	+	2	1
Tyr2F	MD5641a	7	87483962	GTAA	G	7	87483947	87483970	Tyr2F	+	3	1
Tyr2F	MD5641a	7	87483962	GTAA	G	7	87483948	87483971	Tyr2F	+	0	0
Tyr2F	MD5641a	7	87483962	GTAA	G	7	87483949	87483972	Tyr2F	+	0	1
Tyr2F	MD5641a	7	87483962	GTAA	G	7	87483949	87483972	Tyr2F	+	1	1
Tyr2F	MD5641a	7	87483962	GTAA	G	7	87483949	87483972	Tyr2F	+	2	1
Tyr2F	MD5641a	7	87483962	GTAA	G	7	87483949	87483972	Tyr2F	+	3	1
Tyr2F	MD5642a	7	87483962	GTAA	G	7	87483947	87483970	Tyr2F	+	1	1
Tyr2F	MD5642a	7	87483962	GTAA	G	7	87483947	87483970	Tyr2F	+	2	1
Tyr2F	MD5642a	7	87483962	GTAA	G	7	87483947	87483970	Tyr2F	+	3	1
Tyr2F	MD5642a	7	87483962	GTAA	G	7	87483948	87483971	Tyr2F	+	0	0
Tyr2F	MD5642a	7	87483962	GTAA	G	7	87483949	87483972	Tyr2F	+	0	1
Tyr2F	MD5642a	7	87483962	GTAA	G	7	87483949	87483972	Tyr2F	+	1	1
Tyr2F	MD5642a	7	87483962	GTAA	G	7	87483949	87483972	Tyr2F	+	2	1
Tyr2F	MD5642a	7	87483962	GTAA	G	7	87483949	87483972	Tyr2F	+	3	1

## Sheet: RGEN_7mm_overlap_counts
count	sample	litter	treatmentgroup
11	MD5624a	noinj	noinj
13	MD5625a	noinj	noinj
10	MD5626a	noinj	noinj
14	MD5627a	sham	sham
8	MD5628a	sham	sham
12	MD5629a	sham	sham
7	MD5630a	cronly	cronly
6	MD5631a	cronly	cronly
5	MD5632a	cronly	cronly
13	MD5633a	tyr	tyr2R
6	MD5634a	tyr	tyr2R
4	MD5635a	tyr	tyr2R
6	MD5636a	tyr	tyr2R
8	MD5637a	tyr	tyr2R
10	MD5638a	tyr	tyr2F
11	MD5639a	tyr	tyr2F
11	MD5640a	tyr	tyr2F
6	MD5641a	tyr	tyr2F
13	MD5642a	tyr	tyr2F
