# Supplementary material for: No unexpected CRISPR-Cas9 off-target activity revealed by trio sequencing of gene-edited mice
Source: PLoS Genet. 2018 Jul 9;14(7):e1007503. doi: 10.1371/journal.pgen.1007503 (PMC6057650; doi:10.1371/journal.pgen.1007503)
Supplement: S6 Table — Shows a comparison of on-target variants revealed by high-depth MiSeq sequencing and CRISPResso analysis (cutoff allele frequency 5%), compared to the variants at the same locations revealed by whole-genome X10 sequencing and bcftools analysis. We note that CRISPResso found no on-target variants in the untreated samples (MD5624a-MD5632a), so these samples are not presented. CRISPResso found 20 variants in the Tyr-treated variants (MD5633a-MD5642a), with variant allele fractions ranging from 0.1 to 0.33, and with a typical mosaicism of 2 alleles per embryo. This confirms that the Tyr gRNAs are active in the treated samples, and that the activity at the on-target locations measured by mosaicism and allele fraction are within expected ranges. Deep-sequencing of the on-target location by MiSeq therefore shows mosaic indels in treated animals, and no mutation in controls. X10 sequencing confirms both location and mosaicism in treated animals, with the exception of three indels, two of which are at low allele fraction (7% and 7.5%), and the third which is a second mosaic allele at exactly the same location as a called allele. Our pipeline manually adds in such mosaic alleles. (XLSX) [file pgen.1007503.s007.xlsx]

## Sheet: on_target_wgs_miseq_comparison
					WGS			MISEQ	Note
chrom	pos	ref	alt	sample	Variant Allele Frac	Alt allele depth	GQ	variant allele frac
7	87483892	AGACAAAATTCCACATCTGCTGAAGATGGGAGCCTGGGG	A	MD5633a	0.24	8	13.62	53
7	87483904	ACAT	A	MD5633a	0.59	17	12.72	42
7	87483904	ACATCTG	A	MD5634a	0.51	20	12.72	0.45
7	87483904	ACAT	A	MD5634a	0.2	8	-	0.17	Second alternate allele at this locus. Added back into WGS variants after visual inspection of all filtered de novo sites
7	87483903	CACATCTGCTGA	C	MD5635a	0.38	11	13.02	0.5
7	87483899	ATTCCACATCTGCTGAAGATGGGAGCC	A	MD5636a	0.13	6	11.91	0.23
7	87483906	A	AT	MD5636a	0.36	16	13.02	0.47
7	87483900	TTCCACA	T	MD5637a	0.3	11	13.32	0.18
7	87483906	A	AT	MD5637a	0.14	5	5.72	0.16
7	87483907	TCTG	T	MD5637a	-	-	-	0.14	Three reads present in WGS reads
7	87483960	ACGTAATAGTGGTCCCTCAGGTGTTCCAT	A	MD5638a	0.16	4	8.82	0.28
7	87483965	A	AT	MD5638a	0.31	8	11.82	0.25
7	87483957	ATTACGTAATAGTGG	A	MD5639a	0.19	7	10.62	0.27
7	87483961	CGTAATA	C	MD5639a	0.1	4	7.12	0.24
7	87483962	GTAA	G	MD5640a	0.5	26	10.62	0.47
7	87483964	AAT	A	MD5640a	0.62	33	11.52	0.39
7		23bp deletion		MD5641a	-	-	-	0.075	Single read present in WGS reads
7	87483961	CGTAATA	C	MD5641a	0.5	14	10.62	0.3
7	87483962	GTAA	G	MD5641a	0.21	6	10.62	0.35
7	87483962	GTAA	G	MD5642a	0.44	10	10.62	0.47
					MEDIAN ALLELE FRACTION			0.28
Additional 338bp on-target deletion identified by Pindel, with VAF ~ 0.25
7	87483831	GTTTCTAAAGCTGAAATTGGCAGTTCTATCCATTGATCCAGATTCATACTGGGTCAAACTCAGACAAAATTCCACATCTGCTGAAGATGGGAGCCTGGGGGTTTTGGCTTTGTCATGGTTTCCAGGATTACGTAATAGTGGTCCCTCAGGTGTTCCATCGCATAAAACCTGATGGCTATTATACTCTTCTGATCTGCTACAAATGATCTGTGAAAAACAATTTATGTTAAATGAGTTACTTCTGAGACAAGAGAAAGATGTTGAAATTGCACATCAGTATCATTCAGCTTTCTGGCAGTTAGATGAAAGTGAACTTAACCTACCATGCTAGGCATTTA	G	MD5638a
