# Supplementary material for: No unexpected CRISPR-Cas9 off-target activity revealed by trio sequencing of gene-edited mice
Source: PLoS Genet. 2018 Jul 9;14(7):e1007503. doi: 10.1371/journal.pgen.1007503 (PMC6057650; doi:10.1371/journal.pgen.1007503)
Supplement: S7 Table — There are three control groups, containing three samples each: a “no injection” group, a “sham” injection group (injected with water) and a “Cas9-only” group. Due to the small number of samples in each group we elected to perform a Kruskal-Wallis Rank Sum test to detect any differences between these three groups. This test failed to detect any difference in SNV counts between groups–i.e. to reject the null hypothesis (chi-squared = 2.4, df = 2, p-value = 0.3012) and failed to detect any difference in indel counts between groups (chi-squared = 1.9874, df = 2, p-value = 0.3702). The Tyrosinase-treated groups were either Tyr2R-treated (5 samples) or Tyr2F-treated (5 samples). We performed a Wilcoxon Rank Sum test and again failed to detect any difference between the groups for SNV counts (W = 6.5, p-value = 0.2492) or indel counts (W = 8.5, p-value = 0.4338). Finally, based on these results, we merged all three untreated groups together and both Tyr-treated groups together. Using the Wilcoxon Rank Sum test, we were unable to detect any difference in SNV counts between the Tyr-untreated and Tyr-treated groups (W = 58, p-value = 0.3059) or indel counts (W = 35.5, p-value = 0.4471). (XLSX) [file pgen.1007503.s008.xlsx]

## Sheet: Sheet1
Groups compared (counts per group)	Value compared	Test	Result	Null Hypothesis	Reject Null Hypothesis?
Cas9 only (3), No Injection (3), Sham Injection (3)	final SNV counts	Kruskal-Wallis Rank Sum	chi-squared = 2.4, df = 2, p-value = 0.3012	No significant difference in treatment group means	No
Cas9 only (3), No Injection (3), Sham Injection (3)	final indel counts	Kruskal-Wallis Rank Sum	chi-squared = 1.9874, df = 2, p-value = 0.3702	No significant difference in treatment group means	No
Tyr2R sgRNA (5), Tyr2F sgRNA (5)	final SNV counts	Wilcoxon Rank Sum	W = 6.5, p-value = 0.2492	No significant difference in treatment group means	No
Tyr2R sgRNA (5), Tyr2F sgRNA (5)	final indel counts	Wilcoxon Rank Sum	W = 8.5, p-value = 0.4338	No significant difference in treatment group means	No
All untreated embryos (9), all Tyr-treated embryos (10)	final SNV counts	Wilcoxon Rank Sum	W = 58, p-value = 0.3059	No significant difference in treatment group means	No
All untreated embryos (9), all Tyr-treated embryos (10)	final indel counts	Wilcoxon Rank Sum	W = 35.5, p-value = 0.4471	No significant difference in treatment group means	No
