# Supplementary material for: No unexpected CRISPR-Cas9 off-target activity revealed by trio sequencing of gene-edited mice
Source: PLoS Genet. 2018 Jul 9;14(7):e1007503. doi: 10.1371/journal.pgen.1007503 (PMC6057650; doi:10.1371/journal.pgen.1007503)
Supplement: S8 Table — This lists the genomic location of all final DNM variants (SNVs and Indels) passing all filters and subsequently sent for validation, as well as PCR primer pairs used for validation, and the validation test results. (XLSX) [file pgen.1007503.s009.xlsx]

## Sheet: final_variants_and_validations
chrom	pos	vartype	ref	alt	variant allele fraction	sample	shared?	validation_result	Left.Primer.Sequence	Right.Primer.Sequence
1	69302705	SNV	C	T	0.333333	MD5624a	not shared	pass	ACTCAGCCAGACCAGAGGAA	GGAAGCCAAAGATTATGCCA
1	96128911	SNV	C	G	0.195122	MD5624a	not shared	NA	TCCCTTTAACAGTGAGTTTGGAA	GAGGAAATCCTGAAACAAGCA
2	24383560	SNV	G	A	0.45	MD5624a	not shared	pass	CATGCAGACTGAGGACTCCA	GTACTGGGGTGAAGGCTGAA
2	63501157	SNV	G	C	0.166667	MD5624a	not shared	pass	GAGCACTTTACCAAAGCTGGA	TCTTTTGAGTCAGGCAAGCA
3	24194678	SNV	G	C	0.382979	MD5624a	not shared	pass	TCCAAAGACCACAAACATAGGA	TTACCCTCCACATCACTCCC
3	111966868	SNV	T	C	0.525	MD5624a	not shared	pass	TGTTGGGGGAAAAGTTTGAG	GAAAAACAATGTGATCCCCAG
4	36617496	indel	AG	A	0.444444	MD5624a	not shared	pass	AGACGTGTAGCCAAGCCTGT	GCGTCTCTCCATAATTATTGCCT
4	52296860	SNV	C	T	0.142857	MD5624a	not shared	pass	CTGCACCTCTTCCCAGACTC	GAGAGCATCACCTCCTCTGC
4	129947669	SNV	C	T	0.272727	MD5624a	not shared	pass	CTGGGACCAGCTCAGAGTTC	GGGTCGGTAACTACCCCAAT
5	16828975	SNV	A	C	0.155556	MD5624a	not shared	pass	ttcacaaccactcagaggagaa	TAAATGGCTTGGCTTTCCTG
5	43597243	SNV	C	T	0.116279	MD5624a	not shared	pass	CTACCAGCTCTGCCTCCATC	GCAGAGGAGCAGGAAAACAC
5	114560890	SNV	G	C	0.230769	MD5624a	not shared	pass	AAAGGTCCACAGTTTGCAGG	GTCAGAGGCTGAGCAGGAAC
6	138721020	SNV	A	G	0.424242	MD5624a	not shared	pass	cagcctaggttgttcttggc	TTCAGAGCAGATCACCACAAA
7	82532474	SNV	G	T	0.133333	MD5624a	not shared	pass	CTCCCTTTCCCAATAGAGCC	AACCCAAATGAGCTTGATCG
7	94332948	SNV	C	A	0.146341	MD5624a	not shared	pass	TGAAAGCTTGTCCATTGCAT	TGGGTAACACTAAACCCTTTTCA
8	36613960	SNV	G	A	0.555556	MD5624a	not shared	pass	CTGGTTCGCAGCTTCCTTAC	AAAACATTCCAGGAAAGGGG
8	53615124	SNV	G	A	0.607143	MD5624a	not shared	pass	TGAGGAGTCCAGGAATGGAG	GTTTGTTGGGTGTGGCTTCT
8	80539517	SNV	T	C	0.404762	MD5624a	not shared	pass	AGTTATGGGGAGCAGCACAG	GAACTCCCACTGCCTTCAAA
10	111360437	indel	CTGGGTGA	C	0.458333	MD5624a	not shared	pass	GGCAGCTCTGTATTTGGCAT	CCCCCATGAAAACGTAACAG
11	78015884	SNV	A	G	0.363636	MD5624a	not shared	pass	CATCTTGCCTTTCCCCAGTA	AGCCTGTGAGATGGCTCAGT
11	102206563	SNV	G	A	0.416667	MD5624a	not shared	pass	CTGAGCAGGACCCTTCTGTC	CTGCGCAACAAGGAGAAGAG
11	120777375	SNV	T	G	0.235294	MD5624a	not shared	miseq_parent_fail	CAGGGCACTGTCACTGCTTA	CCAGACTGGATGCTAGGGAA
13	82846472	SNV	C	G	0.222222	MD5624a	not shared	pass	TGACAAAACCAACAACCCAA	ACCAGCTTGACCATTTTCCA
13	82846473	SNV	A	T	0.216216	MD5624a	not shared	miseq_parent_fail	NA	NA
13	86867613	SNV	A	T	0.128205	MD5624a	not shared	pass	TGTGACAATCATCTATTTTTATTTCCA	CCCACTTTATGCTGTGAGGG
13	106455425	SNV	G	T	0.441176	MD5624a	not shared	miseq_parent_fail	GAGATAGGGCCCTTGCTTCT	CTATGGGCTCTGGGGTTACA
14	85774044	indel	AG	A	0.319149	MD5624a	not shared	pass	AAGGCCAAAACAATGTGGAT	TTTTGAAGCACACCCAAACA
14	99622848	indel	GTTGA	G	0.184211	MD5624a	not shared	pass	CTTGAAGCTGTTCCTGGGAG	GCAGTGTGCTTTATGTCCCC
17	82209947	SNV	A	G	0.47619	MD5624a	not shared	miseq_parent_fail	GAAGATGGGATGGCACAAGT	CGGGAGCTTGAAAAGTCTTG
1	122141558	SNV	G	A	0.6	MD5625a	not shared	pass	ACTCAGTTATGGGGGCCAGT	GAGACAGGCCCTCTTCCTTT
1	158238562	SNV	A	G	0.136364	MD5625a	not shared	miseq_parent_fail	cacagagaccctcagcatca	CATGAACACAATGAAACGCC
2	63655852	SNV	G	T	0.432432	MD5625a	not shared	pass	ctgagactccaggagcaagg	AGGGAAGGTGGGAGTCCTTA
2	118146432	SNV	C	T	0.641509	MD5625a	not shared	pass	acgccagatattgccctatg	GCAAAAGCTTGAAAGCAAGG
2	163137194	SNV	C	T	0.169811	MD5625a	not shared	pass	TTCTTTTCCCATGCCTTTGA	ACTTTCAAGAGTGGGCTGCT
3	23714546	SNV	A	G	0.142857	MD5625a	not shared	pass	TGCTTCTTGTGAAGGCACAT	TGAGCAATACTTTTTCTCTGGAGTT
3	137991275	SNV	T	C	0.121951	MD5625a	not shared	pass	CAACATGCTTTTGGATGTGC	ACATAAAACAATCGCAGCCC
4	91597316	SNV	T	C	0.264706	MD5625a	not shared	pass	AAGAAGGCAAGCTGGACAGA	TGCATCCTCTTGCTTAACACA
4	99022731	SNV	C	G	0.25641	MD5625a	not shared	pass	GCTCCTCTTGCCAGACTCAC	GCAGATGAGGGCAGTAGGAG
4	99022732	SNV	G	T	0.243243	MD5625a	not shared	pass	GCTCCTCTTGCCAGACTCAC	GCAGATGAGGGCAGTAGGAG
5	116458876	SNV	C	T	0.352941	MD5625a	not shared	pass	TGCTAGCTTCCATTTTGGCT	AAAACAGAACCGTGTCCCTG
5	131022526	SNV	G	A	0.515152	MD5625a	not shared	pass	GAGGAAGGATGTGGATTGGA	CACTAACATTGCCAGCCTCA
6	9558439	SNV	G	A	0.534884	MD5625a	not shared	pass	TCATGCTTTTAGATTCATTATTTGC	CTGCAAAATGTTTTTATGAGGC
7	6275544	SNV	G	A	0.179487	MD5625a	not shared	pass	ccttgtaaaagggccgtaca	CAAATGCCAGGAAATGGTTC
7	12404180	indel	GA	G	0.189655	MD5625a	not shared	pass	gggaggaacccttcaggata	CCCTTGACTTTTGCCAACTG
11	66566865	SNV	A	T	0.157895	MD5625a	not shared	miseq_parent_fail	TCTGGTTTCTCCTCTGCGTT	GAATCTGGAACGTTGGTGCT
14	90762648	SNV	G	A	0.416667	MD5625a	not shared	pass	GGACATTCACAGAGGCACAA	TGCTTCAGAGCCGAAGGTAT
15	16595411	SNV	A	T	0.148936	MD5625a	not shared	pass	TGAAGGGATAATTTGTTTTTCTTT	CAGACATTCATGGAGGACCA
15	69169809	SNV	G	T	0.5	MD5625a	not shared	pass	ccacccaacctgacctctaa	TACCAAGGCTGAGCACCTCT
16	42243371	SNV	G	A	0.589744	MD5625a	not shared	pass	GCCAATCTAGCCAATCCTCTC	cacatcaaccacctacgcac
16	80426455	SNV	G	T	0.212766	MD5625a	not shared	pass	CAAGAAATCACCTCTTGGACTG	TCCAAAGACATTAACATCAACTGG
17	47300416	SNV	A	G	0.473684	MD5625a	not shared	miseq_parent_fail	CTCTGACCCCGCTATCCAG	TGGAGAAAGCCTCGGTTATG
17	81184390	SNV	T	C	0.142857	MD5625a	not shared	pass	GCATCAACTCTCTGCTGCTG	CAGGAGACAAGTGAATCAGGC
19	6369424	indel	G	GATTA	0.125	MD5625a	not shared	pass	TCACATGCAGTTCTTCTGCC	TGGAGGAATTGCCTGGTAAC
1	18174018	SNV	C	T	0.12	MD5626a	not shared	pass	CCCTGAAAGGGCAATGATTA	tgtgagccactaggcatgag
1	61024051	SNV	T	G	0.157895	MD5626a	not shared	pass	ATGTGTCAAAACCCAGCTCC	ATCGCAAAGGTCTTGTGGTG
1	64187779	SNV	C	G	0.156863	MD5626a	not shared	pass	TATCCCAGGGAACCTTTGTG	TGGGTACAATCCACGAGACA
1	168360136	SNV	G	A	0.413043	MD5626a	not shared	pass	AGAGAACGCTTGAAGGCAAA	CTGTAGCATGGACGCTTTGA
1	193550274	SNV	G	C	0.205128	MD5626a	not shared	pass	TAGCCTGGCTCCTGGTACAC	CAACATGTCTGTCCCTGTGG
2	45726008	SNV	T	C	0.219512	MD5626a	not shared	pass	GCAAACAGCTTTAGTTCCCG	TGAAATATGCAACAAGACCTGG
2	142012489	SNV	T	A	0.142857	MD5626a	not shared	pass	TGGAGGTTCTGTCATAGGGG	CAGAGAAGGCAAGGGAGATG
3	15459431	indel	AG	A	0.338346	MD5626a	shared	miseq_parent_fail	GAGGCAACCCACTATGGAGA	CCAAGTGCTAATGTCCTGGG
3	40795402	SNV	T	A	0.14	MD5626a	not shared	pass	AAAATCATGTCAGCCTGCTT	CCAGAACTGGACAATCTAGCTCA
3	107771018	SNV	G	A	0.565217	MD5626a	not shared	pass	TGACCTCATCCCAGTTCCTC	TCTATGGCAACAGAGCCCTT
4	94974396	SNV	C	T	0.351852	MD5626a	not shared	pass	GCCCAACTGGGTTTTGTCTA	TTTTTCTTCAACTCTGACAAAATGA
4	128512438	SNV	G	T	0.12069	MD5626a	not shared	pass	CAACCTCTCCTTCAGCCAAA	TGGGATGAGAAAACTCTGGG
6	106314585	SNV	T	C	0.130435	MD5626a	not shared	pass	AAACTCTGCAGGCATGTTCA	GCCAACATCACTCCCTCTTC
7	114079892	SNV	A	T	0.294118	MD5626a	not shared	pass	AGCTGGCACCTACCTGAGAA	ACACCACCCCTACTTCCCTC
9	34865765	SNV	C	T	0.533333	MD5626a	not shared	pass	CATGGAGTTTCTCTCGCCTC	GAGTGGACTTGAGGATGGGA
9	82644210	SNV	A	T	0.203704	MD5626a	not shared	pass	TGGGTTTATTTCATTCCCCTC	GGGTTTACCCTCTGTTGTGC
9	119195376	SNV	C	T	0.56	MD5626a	not shared	pass	CTGTCTTCTCAGGGACCAGC	CTGCACAGAGCCTAAGACCC
10	128146714	SNV	T	G	0.235294	MD5626a	not shared	miseq_embryo_fail	CTTGTCCAGGATGGCCTTAG	TAGCGGAGAAAGAAAGGGCT
11	14430786	SNV	G	C	0.132075	MD5626a	not shared	pass	TTTTCCTTTGTTCCAGGGTTT	GTAGGCAGAGCCATTTCAGC
11	93643278	SNV	C	T	0.45	MD5626a	not shared	pass	GAGGCAAGTAATGGGAGCTG	CCACCACAAACACCCTTTCT
11	110997323	SNV	G	A	0.195652	MD5626a	not shared	pass	CAGGGTGTGTGTTTCCACAG	CAGCACAGACAAAAGCCAGA
14	107687557	SNV	G	A	0.352941	MD5626a	not shared	pass	GGCAGCCAGGATTTCTCATA	AAATAAACCTGGTACATGTCAAAAA
15	102926423	SNV	C	T	0.191489	MD5626a	not shared	pass	GTGGCTGAAATTGCAAGGAT	GGCTTGGACCATCAAGTAGG
16	12973663	SNV	A	G	0.2	MD5626a	not shared	pass	TCAGTGTGCAGAGGGAACTG	TTGTGAGCAAAGCCAACAAC
16	37890567	SNV	C	A	0.303571	MD5626a	not shared	pass	TTGAGGTTGAGAGACTATGGTGTT	TTGGGATATTATATGGCTTCAAA
16	46992700	SNV	A	C	0.652174	MD5626a	not shared	pass	CAGAATAAATGGTGGGACCG	CTTCCACCATCCTGAACTTTG
16	62378132	SNV	T	G	0.293333	MD5626a	not shared	pass	CTGTGCAGGTTTTCCTTTCA	gcctccatgattaactgcct
18	31788981	SNV	C	A	0.514286	MD5626a	not shared	pass	CATTCCTTGGATCAGGCACT	CAAGGAAAGGAACCAATCCA
18	74218772	SNV	G	A	0.472222	MD5626a	not shared	pass	GTTAGACAGGCAAGGCAAGG	TAGCCTCTGGTGGCTCCTTA
1	75279526	SNV	A	T	0.5	MD5627a	not shared	miseq_parent_fail	agtctgttggtgctgaaggg	GTTTCCCTCCTGGGTGGTAT
1	169990221	SNV	G	T	0.485714	MD5627a	not shared	miseq_parent_fail	AATGCCTTTGGCTTCATGTC	TGGGTGAATTGAGGGAGAAG
2	33805773	SNV	G	A	0.435897	MD5627a	not shared	pass	ATTTTGGGAATCTTCCAGCA	ATCTCACCTGGATTTGGCAC
2	179421398	SNV	A	C	0.473684	MD5627a	not shared	pass	gctcttaggcgacctctgtg	ACAGATGGACTTGGGTGAGG
3	26193403	SNV	T	C	0.5	MD5627a	not shared	pass	GCCGATCCTATAACCACTCC	GCACCCAGACCTGAAAAGAG
3	119769418	SNV	G	A	0.65625	MD5627a	not shared	pass	atatgaatcacgggagccaa	CCAGTTGAACTTGATTGCATTT
3	121853167	SNV	G	A	0.512195	MD5627a	not shared	pass	aatatggacggctcctgttg	gccatgtgggtgctagaaat
4	30027558	SNV	A	G	0.351351	MD5627a	not shared	pass	GCATAAGCTGAATGAGAAGCAA	AGGCCCTACAGTGAATCTGG
4	30027559	SNV	A	T	0.333333	MD5627a	not shared	pass	NA	NA
6	113042350	SNV	G	C	0.7	MD5627a	not shared	pass	CCAGTCCCAAAGTGCTGAAT	CACAGTGAATTAACTAAGAGGCCC
7	29056106	SNV	T	G	0.2	MD5627a	not shared	miseq_parent_fail	CAAGTCGCATACCTGTGCTC	TGGCTAACACCTTTTCCCAC
8	25980945	SNV	A	C	0.185185	MD5627a	not shared	pass	acgagcaacatagcaagggt	ACCATCTGAGACGAATTGCC
10	37411866	SNV	C	T	0.37931	MD5627a	not shared	pass	TGACTGCCTCTGAAACAACG	CATGTGGTCTTCCATTGGTG
10	89437252	indel	AG	A	0.432432	MD5627a	not shared	pass	GCAGATCATCAAGGTTGCG	GCGCTGGTGTGGTTTAAAGT
15	22072405	indel	GTACA	G	0.5	MD5627a	not shared	pass	TGGCATAAGATCTGGTCAACA	gctctttctagtgatggccg
16	25394959	SNV	G	A	0.514286	MD5627a	not shared	miseq_parent_fail	TCATTGCCAAGTTCAGCAAG	ATGAGCATTTGGGTGAGGAG
17	75240183	SNV	T	A	0.44186	MD5627a	not shared	miseq_embryo_fail	AAGTTGAGCCATTTTGCCTG	GGGAGGGTTTACTCACCCAG
1	28279746	SNV	C	T	0.285714	MD5628a	not shared	pass	TGTCCTTCAATGTATGCACAA	ACTGAGCCACAAAGGCTGTT
1	70728976	SNV	G	A	0.511628	MD5628a	not shared	pass	AAGTCTGTGAGGAGGGGGAT	CAGCATCCATTGTGTTCCAC
1	142478515	indel	T	TG	0.30303	MD5628a	not shared	miseq_parent_fail	GCAGTTATTCAGAGCCCATCA	GCACTGGTGTCAAAGGACAA
3	81531971	SNV	A	T	0.282051	MD5628a	not shared	pass	GGAACAACACGTAGCAGCAA	CCAGAATTTACATATACTGGTCTTTTC
3	97132181	SNV	C	T	0.567568	MD5628a	not shared	pass	ttagcacccataaagggcag	GGTCTCTTCTTGCACTTGGC
3	151503226	SNV	A	T	0.179487	MD5628a	not shared	pass	TGGACAGTTGAAGGGGGTAA	GTGGTCTTGGGCATCTGACT
3	154268928	SNV	G	A	0.451613	MD5628a	not shared	pass	TCTCACACGGTGCAGAAAAG	AGGAAGATGCCATACCACCA
4	5033544	indel	GT	G	0.411765	MD5628a	not shared	pass	TGTAACTCAGGAGGTGAGCA	CAAAAGCAGGCTAGGGTCAC
4	6208880	SNV	A	G	0.268293	MD5628a	not shared	pass	AACCCCAAAATCACCATGAA	TGTACGCCCACTTACAGCAG
7	100897842	SNV	C	G	0.313725	MD5628a	not shared	pass	CATTTGGCCCTCTCTCAGAC	CCATCCTTAACAAAGCGGC
8	9895929	SNV	G	A	0.372093	MD5628a	not shared	pass	TTAGAGCAGATCAGGACGCA	TCTCCAGGTGGCATTAGTCC
8	47743139	SNV	G	T	0.309524	MD5628a	not shared	pass	CTTCACCATGTGTCCTGTGG	CAAAGGGCTCTCTATGGCTG
8	126545906	SNV	G	T	0.277778	MD5628a	not shared	pass	TTGGGGTCTCATAGTTTGGG	GCTCACCCTCCATCAGTCTC
10	24081262	SNV	G	A	0.347826	MD5628a	not shared	NA	AAATTTGCCAAAGGGAGAGAA	CTGCAGCTGTGATGGACACT
10	61576652	SNV	G	C	0.2	MD5628a	not shared	pass	GGAACAGGCCATGGTACACT	GCTTTCCAATACCCCGAGTT
11	96046106	SNV	C	T	0.5625	MD5628a	not shared	pass	TGGTGTGCTCTGGAGTTCTCT	CCCAGCACATGCCTAGAAGT
12	42971987	SNV	G	T	0.575758	MD5628a	not shared	miseq_parent_fail	GCAAAGCAAACATATGCCAA	AAAATTTTTCATAGATTCACCTGAT
14	68458159	SNV	G	A	0.457143	MD5628a	not shared	miseq_parent_fail	GGAAATGATCAAAACCTTTCCA	GGATGTGGGCTCACTTCTGT
15	29489143	SNV	A	G	0.44	MD5628a	not shared	pass	TGGGATCATTTACACAGCACA	TTGTTGGCTCATGGTTTTAGC
16	22478662	SNV	A	G	0.153846	MD5628a	not shared	miseq_embryo_fail	ggcagaggcaaactatgagc	GACAGGGCCTTCCATATTCA
16	46502810	SNV	T	C	0.272727	MD5628a	not shared	pass	AAAGTTGGTTGGATTGACAGA	GCTTGTGGTTTCCAGAGCAT
18	24656638	SNV	T	A	0.441176	MD5628a	not shared	pass	ggctgtcctggaactcactc	GACAAGCTTGCTGTGTTGGA
19	4497166	SNV	G	A	0.410256	MD5628a	not shared	pass	TCCAGACATGGTCCTAGCCT	GCTCTTCTTGGTTCTGGCAC
1	40436202	SNV	C	T	0.24	MD5629a	not shared	miseq_embryo_fail	CGGCGTTTTGGATACTTGAT	GGAAAGATCCATGGGGAAAT
1	58309221	SNV	C	T	0.609756	MD5629a	not shared	pass	AAGCAAGCTTTAAATGCCGA	TCCTCTTGGAGCTCTTTGGA
1	141307612	SNV	A	T	0.333333	MD5629a	not shared	pass	GCAATTTCATTCCTTATTGAAACA	ACTTGTCACCATCTGAGGGA
2	42933613	SNV	A	T	0.236842	MD5629a	not shared	NA	TCATCAACAAACAAGGCCAA	tccagacccataagaagacca
2	105686819	SNV	T	C	0.181818	MD5629a	not shared	miseq_parent_fail	GGGATAATGGGACGAGGAGT	GACGCTTATTCATGTCGCCT
3	78416505	SNV	T	C	0.162791	MD5629a	not shared	pass	CGAATTGTGCAGCAAGAAGA	AAGAAGCCACAGAGGTGGAA
3	109302060	SNV	A	T	0.153846	MD5629a	not shared	pass	ATGACATGAAAGCAGAGGGG	TCCTTTTCCTCCCAAACAGA
6	3718545	SNV	G	T	0.175	MD5629a	not shared	pass	GCACACCACAACGTGAGACT	CCAACTCCAGTTCTTCAGGC
6	129738170	SNV	G	T	0.25	MD5629a	not shared	pass	GAGGTTGGGACAATAAGCGA	tagcttcccagaacccatgt
7	17083626	SNV	C	A	0.488889	MD5629a	not shared	pass	AACAGCCACCTGCTTTTCAG	GCCCTCAGGACTTGATGTGT
7	67261831	SNV	T	C	0.514286	MD5629a	not shared	pass	AACAGACGGTCACCATGACA	TGCAGTGAAAAATGGGATGA
8	82165110	SNV	C	A	0.361111	MD5629a	not shared	pass	gagagggggattttcagagg	TCCAAGGCTGGGATAAGATG
9	119434827	SNV	A	G	0.185185	MD5629a	not shared	miseq_parent_fail	ATGCTGCTGTTTCGACATTG	GGGCGCTTTTATCAAACAAA
10	93361264	SNV	C	A	0.131579	MD5629a	not shared	pass	AGGGTGACTGCTCAAAGCAT	CTGGATTATTGTGCCGGATT
12	98942967	SNV	C	T	0.179487	MD5629a	not shared	pass	GCTTGGGAGAAAACACCAAG	GACTTGTACTGGGCTGGGAA
14	75154285	SNV	C	A	0.257143	MD5629a	not shared	pass	GGTCTGACTTGAGGAGGCTG	GCTTCTAGCTGCTGATTGGC
14	84961317	SNV	A	G	0.148148	MD5629a	not shared	pass	CGCTCAGAAGTTACAAATGATAGG	TTCTTCAGGGTTCTTGGACA
15	17421961	SNV	A	T	0.367347	MD5629a	not shared	pass	GGCAACCAATTCATGCATAC	GGGACCAGCAGGTCAAAGA
19	30741359	SNV	T	G	0.214286	MD5629a	not shared	pass	TTGTCCTGATCGTTCCACAA	TGCAGAAAGTGTCAACATGAAA
2	143654967	SNV	A	G	0.446809	MD5630a	not shared	pass	AGGCTGACTCTGCGACTTGT	AATGAGTTGATGGGCAGAGG
3	63469761	SNV	G	A	0.129032	MD5630a	not shared	pass	TCTCCAGGGCATAAGGAAGA	AGATGCGAATGGGAGAAAGA
5	97769532	SNV	G	A	0.321429	MD5630a	not shared	pass	TAGGGTCTGGGATGTGGTGT	TAATGACAAGAGGACCCCCA
5	101490177	SNV	C	T	0.192308	MD5630a	not shared	pass	TCTCATAATGCCTGGTGGTG	GAACCAGGAGGTTAGGGAGC
7	45655423	SNV	T	C	0.275862	MD5630a	not shared	pass	GCTCCTCTCTTCTCACCCCT	CCGGGATCCTTATCTGTGAA
9	29288222	SNV	G	A	0.424242	MD5630a	not shared	pass	atagtgtccccaagtgcagg	AAATGGACTTGGTGTCAGGC
9	48672638	SNV	G	A	0.483871	MD5630a	not shared	pass	ATTTGCTGAAAATGTTGCCC	TTAGAGAAAGGGGCCTACCC
9	114595043	SNV	C	T	0.483871	MD5630a	not shared	pass	AGGTGGAAGGTTACAGGGCT	CTGAAGAGGACAGCCAGGAC
10	60640007	SNV	T	C	0.482759	MD5630a	not shared	pass	GGGTGACAAGCTCAGAGAGG	AGTTCTTGCTGCCTCACGTT
11	19460628	SNV	A	G	0.152174	MD5630a	not shared	pass	GAACACCCGTGGGTTCTTTA	TACAGCTCATGGAAGGGAGG
15	38165806	SNV	C	T	0.516129	MD5630a	not shared	pass	CTAAGGCCAGGGAATTAGCC	CAGAATTAACGGGAAGCAGC
15	64835294	SNV	C	A	0.242424	MD5630a	not shared	pass	TGGGTGTTAAAGCTGCTGTG	GGCAAGAGTGGTCTTTCGTC
16	88359151	SNV	G	C	0.16129	MD5630a	not shared	pass	TTTTCTAGGCAGACATGCCC	TCACGAAGGAGCATCACAAG
1	127662674	SNV	G	A	0.424242	MD5631a	not shared	pass	GCACGGCATCTAAGAGGAAG	CTACAGAGGCTGCTTCAGGG
4	31839172	SNV	A	C	0.578947	MD5631a	not shared	pass	TGCCAAAATAAACACAAACCA	TCATGTGTAATTCCTGGCAGA
8	106630424	SNV	G	A	0.487805	MD5631a	not shared	pass	TTCACTCCCAGGAACACACA	CCACTGGGCACTATGCTGTA
11	37213622	SNV	A	C	0.5	MD5631a	not shared	miseq_parent_fail	ACCCTTCCCCCAATTATTCA	CTCCACTCTTCAAAACGTACCA
11	115814268	SNV	T	A	0.6	MD5631a	not shared	miseq_embryo_fail	ACCTATAGCTGCTGGCTGGA	ATCTCTGCAGCCCTGAATGT
13	5059893	SNV	G	A	0.25641	MD5631a	not shared	pass	TTGATTGCTGGAAATAACAACG	CGTTGCTAAGCTCCCTTGAC
13	37574981	SNV	T	C	0.581395	MD5631a	not shared	pass	AGGCATCCTACCTTCCCATC	GCTCATTTGCTTTTCGGAAG
14	82691704	SNV	A	T	0.181818	MD5631a	not shared	pass	AAAGGAGGAACGAAGAGTTCAA	TGGATTTAGCCACATAAGAAAACA
15	80930620	SNV	G	A	0.216216	MD5631a	not shared	pass	AAGAAGCTGCTGCTCACCTC	TTTCTGTCAGTGATGGCCTG
15	100942636	SNV	G	A	0.48	MD5631a	not shared	miseq_embryo_fail	GTCCTGCTTCGATTTGCTTC	AGCATCTCTAGGCCACCAAG
18	33761889	SNV	T	C	0.177778	MD5631a	not shared	pass	GGTATGCAAGGTTCTGACAGG	TGCTCCTCAGATGCAACTATT
1	32366628	SNV	G	C	0.428571	MD5632a	not shared	pass	TGCTTAAACTAGGGAAGGTTTGA	AGCACTTTTCCTTGATCGGA
2	69557002	SNV	C	T	0.162162	MD5632a	not shared	pass	AGGTCCGTTAGGGAGCTCAT	CCTTCGCAGAACTCAGAACC
2	140248806	indel	C	CGT	0.411765	MD5632a	not shared	pass	TTGCGTTGCCCTAGAAGAAT	ACCCAGTTCTTTGATGTGGC
5	6876261	SNV	C	G	0.530612	MD5632a	not shared	pass	TCTACACCCACCTCCAACTTT	GGAAGATGCAAAAGCGAACT
5	12646422	SNV	C	T	0.571429	MD5632a	not shared	pass	TGAGAAAATTTGCCTGAAATGA	AGCTCTGTGTTCGGAGGGTA
5	105701904	SNV	C	A	0.240741	MD5632a	not shared	pass	CAGAGCTGTCCTGACACCAA	GTGGCCATGGCTCAATACTT
6	86925956	SNV	G	A	0.5625	MD5632a	not shared	pass	gactctgatgagtgaggggc	TTGAGGGTAATCAAGGCAGG
6	131132369	SNV	T	G	0.181818	MD5632a	not shared	pass	CAGCAGAGCAAAGCCTCAG	GCCACAGCAATAGATAGGCA
7	79133375	SNV	A	C	0.666667	MD5632a	not shared	miseq_parent_fail	CTCATCCCTCCCTTCCTTTC	GAGGAGGTTTCCCTGTCCTC
7	115127468	SNV	C	T	0.15	MD5632a	not shared	pass	TCAATTTGAAAATCCAGCCC	GCAGATGTGGCACAGAGAAA
7	140126102	SNV	G	A	0.361702	MD5632a	not shared	pass	GAGCCTGGAAAGTCAACTGC	TACACCACCTAGGAGGGCAC
8	77720794	SNV	C	T	0.425	MD5632a	not shared	pass	TAGCAAGAAATCTCCCCAGC	TGGAGATGGAACCAGTGTGA
9	87016006	SNV	C	T	0.25	MD5632a	not shared	pass	TGGAGAGAAAGAGAAGCGGA	GGGCAACTAGGAAGGAAAGG
9	91590221	SNV	G	A	0.236842	MD5632a	not shared	pass	TTTATGGGGGATCAGGTTGA	GCCCTGCTAGCAACCAACTA
10	21130054	SNV	C	G	0.185185	MD5632a	not shared	pass	CAGGTTGATCATCCCTGGAG	ACTGTGTGCCCTCCTAGCTC
11	53763899	SNV	C	G	0.607843	MD5632a	not shared	pass	CGGATCAGGAATGTGGAAGT	ATAAACACAGCGTTGGGAGG
11	80828070	SNV	C	T	0.526316	MD5632a	not shared	pass	GGAATGAATGGGGGATTTCT	CTCTTACCTCGCACCCCTTT
12	46316226	SNV	A	T	0.272727	MD5632a	not shared	pass	CTCTCAATTCATTGAAGGCGT	TTGTGTTGGCCTATCAAAAAC
12	104858551	SNV	C	A	0.222222	MD5632a	not shared	pass	CTTCTTCCCTACCCAGCCAT	ACGTCCCTTGGTGTCTTTTG
12	111835411	SNV	C	T	0.272727	MD5632a	not shared	pass	GGCAAGCTTCCTTCTTTCCT	TCTTCAGCTCAAGGGTGTGA
13	20256881	SNV	C	A	0.485714	MD5632a	not shared	pass	ATTGCTCAAATGGTTTTCGC	atcatgaaactgcgtccaca
13	20894598	SNV	G	A	0.255319	MD5632a	not shared	pass	AACTTGCCACTGTCTGGACC	ATGTGCTGCAACAAAGGCTC
14	71894709	SNV	T	C	0.25	MD5632a	not shared	pass	ACCCTCCACAGACAGGATTG	CCCACTCCTCCTTGATCTGA
14	93037832	SNV	C	T	0.351351	MD5632a	not shared	pass	TCAACAACTTCTCCTCTTTGTTTTC	AAGGGAAACCTTGGGCAATA
15	77862933	SNV	C	A	0.140351	MD5632a	not shared	pass	TTGTGCCCAGCCAAATAAAT	ACCCCAAGACATCCACAGAG
15	79426301	SNV	C	T	0.425926	MD5632a	not shared	pass	CTCAAGGAAACGGCCAGTAG	ATGTGAAGCCCGACAACTTC
18	22745357	SNV	T	A	0.177778	MD5632a	not shared	pass	GGGTTTCTCCTTTTATTGCTTTT	TTTTCATTCCCACCTTGACC
18	28239301	SNV	C	A	0.195122	MD5632a	not shared	pass	CATAAATAGGGGACCTGCCA	TTTCCATAGCGGTAGCCATC
18	48714723	SNV	T	G	0.285714	MD5632a	not shared	pass	TGTGGCTATGGCAGAAGTTG	TTTGGGTTGGTGTGTGGTTA
X	142001475	SNV	C	T	0.970588	MD5632a	not shared	pass	TGTTGCCGAATCTCTTGTTG	TCATCTTTGCAGTAAAAGGGAAA
1	10752206	SNV	G	A	0.5	MD5633a	not shared	pass	CCATGGAAGGGTCTGACAGT	TTCTCCATTTGCTAAAAGCCA
1	178610040	SNV	C	A	0.310345	MD5633a	not shared	miseq_parent_fail	TGTGTTATTTTGGGGGCAAT	ATTCCCCAAAGCAGTGTCAG
2	81104669	SNV	A	G	0.457143	MD5633a	not shared	pass	TCAACCCCACTCAGCATACA	TTCAGCCACACTGACACAGC
2	102644674	SNV	T	G	0.155556	MD5633a	not shared	pass	TGGCCACATTCCTAGTGACA	GCCATGAGGATGAGGAGAAG
3	60271210	SNV	G	T	0.384615	MD5633a	not shared	pass	AAGCCCACCAAGTGATGAAG	tgtcatgagagctgcaatcc
3	68209658	SNV	G	A	0.567568	MD5633a	not shared	pass	GGGAAGTGCAGGAGGAACTA	CAGGGAGACTCTGTGGGGTA
5	69847512	SNV	T	G	0.138889	MD5633a	not shared	pass	AATACTTGTTTGGTGCTACTATGG	TCCAAATTCTTTCTGTGGGC
7	29777472	SNV	G	A	0.275	MD5633a	not shared	pass	TCTCATTCTGCACCAGAGGA	TGAAGATGCTGAGTCAGGGA
8	26968487	SNV	G	A	0.184211	MD5633a	not shared	pass	AGATCTTGACAGGCACCCAC	TCCCCAGTGTCTTTCATGGT
8	78539375	SNV	C	T	0.480769	MD5633a	not shared	pass	TGAATCATGTTCACTGTGGTT	GTGCATACCCAGAATCTGAAC
9	61297525	SNV	T	G	0.205882	MD5633a	not shared	miseq_parent_fail	TGGGAGTTGAACCAAAAAGC	CAAGACTCCAGGGCTCTGTC
10	21898563	SNV	C	A	0.583333	MD5633a	not shared	miseq_parent_fail	GCTCACGGTGTAGTCAAGCA	TTTTAGGATCCACAGCTGGC
10	125798811	SNV	C	A	0.192308	MD5633a	not shared	miseq_embryo_fail	GCAGAGCTGGAGCAGTGTTT	CTGTTGTTCGCCTCATTTCA
12	12698422	SNV	G	C	0.4	MD5633a	not shared	pass	cgccacccagttttacactt	CATCTCATTCTCCTCCCTCCT
12	91971136	SNV	G	A	0.294118	MD5633a	not shared	miseq_parent_fail	TGTTGGTGAGTCTGCTTTTCA	gggtggaattcctgaccttt
13	12425012	SNV	T	G	0.25	MD5633a	not shared	miseq_parent_fail	GGTGAGAGTCACATGGGCTT	CTTCGTCGACAGTGTCCTGA
14	117201761	SNV	T	G	0.15625	MD5633a	not shared	pass	TCAAACGGACTTAAGTGAGGAGA	CCATTTCCCGTATTCCTTCA
16	78365406	SNV	G	T	0.204545	MD5633a	not shared	pass	GCACGCAGGGTGTAATTTTC	CTAGAGGGTTGCGTTTGCTC
19	36073718	SNV	G	A	0.5	MD5633a	not shared	pass	TGCTTGTGGGCACTAGACAG	AGTCCACCTGGGACACCATA
2	6719313	SNV	C	T	0.510204	MD5634a	not shared	pass	CAAAGGCAGAAATGAAACCA	GGTCAAGCTTTTGAAGAGGG
2	118693693	SNV	A	C	0.23913	MD5634a	not shared	pass	GCATTGTGACCCATGAACAG	TTGAGGTGCTGGTAGTCACG
3	34234412	indel	TTTACTC	T	0.113636	MD5634a	not shared	pass	GATCCCACAGCCTAGTGCAT	AGCAAACACATCCATCCACA
4	126490520	SNV	T	G	0.238095	MD5634a	not shared	miseq_parent_fail	ACTTGGGTCTTTCCCGTTCT	TAGGATTACTTGGGGGAGGG
6	30699352	SNV	C	T	0.345455	MD5634a	not shared	pass	GCATGTCAGTAGAGCAGCCA	CCGCAGGACTCTGGAGTTAG
6	117438022	SNV	C	T	0.171429	MD5634a	not shared	pass	TAAACACCCCGTGTACAGCA	CTGGCCAGGTCCTATTTTGA
8	44066480	SNV	G	A	0.172414	MD5634a	not shared	pass	ACCCCCTTTTGGCAAGTTAT	TCCAAACTTAAATACTGTTTACTCAGG
9	82263115	SNV	A	T	0.166667	MD5634a	not shared	pass	TGATGAGGACGCAATCAGAG	GGTTTTAAAGGCTTGACCCC
9	85472649	SNV	G	A	0.5	MD5634a	not shared	pass	GCTCCTGCCCTTAGGAAGTT	GACACTATGAGAGGCCCAGG
9	115404602	SNV	G	T	0.472222	MD5634a	not shared	pass	TTGTGTAAGTGCTTGGTAAATAACCT	CAGAGTTGCGGGAGTAGGAG
12	5887982	SNV	C	T	0.714286	MD5634a	not shared	pass	GCAGGCAATCTCTGGTCATT	AAACCCCATGAATTGACCCT
12	56985045	SNV	G	A	0.230769	MD5634a	not shared	miseq_embryo_fail	CAAGAAAAGTGCTGGGAAGG	TTATGGGAGATCTGCTGGCT
14	96996187	SNV	G	A	0.54902	MD5634a	not shared	pass	CGCTCAGTTGACGTTAGGTGT	CACTTCACAGAGGTCATCAGC
15	73097713	indel	GAGGGT	G	0.431818	MD5634a	not shared	pass	GCCAGAGAAGAGAGACACGG	TCCACGTGAAACTTGAAGACA
16	32686326	indel	CTGACTG	C	0.46875	MD5634a	not shared	pass	GCTGCAGTTAAAGGGACTGG	aacccgttgctctcttcaaa
18	89682098	SNV	A	T	0.647059	MD5634a	not shared	pass	ggtctgtgtatgctgcctga	GGACTGATATCTCCCTGGCA
19	30232435	SNV	A	G	0.6	MD5634a	not shared	pass	tgaaggaggattgggttgtt	TGGGCTATCCTCGCTCTTTA
1	22064425	SNV	C	T	0.555556	MD5635a	not shared	pass	CCATGCAGAATAGGGCAGTT	GAGTGAGGCACTGTGCTGAG
1	35255651	SNV	T	C	0.413793	MD5635a	not shared	pass	ACCAAGTGAGGGGACATCAG	GCCCCCAATCCTTCTAAATA
1	36508347	SNV	T	C	0.352941	MD5635a	not shared	miseq_parent_fail	AGCATGCTCCCAGGTCTCTA	CGTCTGCAGAGTCCTCCTCT
1	183171941	SNV	T	G	0.605263	MD5635a	not shared	pass	TCTTCTGTTTTGGAGGGCAG	TCAATTATTAACAAGCAAAAAGACA
1	190554962	SNV	G	A	0.151515	MD5635a	not shared	pass	ccaatgggtctctctttcca	actgggagccagataaccct
2	5477512	SNV	G	A	0.181818	MD5635a	not shared	pass	AGTTTGCAAGGGTTTGTTGG	GCAGCCATGAAAAGGTAAGC
2	28633805	indel	C	CCA	0.108108	MD5635a	not shared	miseq_parent_fail	gggcacacacatttaatccc	ccatggagtccagaaggtgt
2	29555747	SNV	A	C	0.307692	MD5635a	not shared	miseq_embryo_fail	ATGCCCAACTCAGACATGC	CAGGACAGTGCCCATCCTAT
3	64834236	SNV	C	T	0.393939	MD5635a	not shared	pass	AGTGAACGTAGGACATGGGC	TGGAGCCTAGGGAAGGATTT
3	128263178	SNV	A	C	0.578947	MD5635a	not shared	pass	ACAGTGTGGGATTTGCTTCC	TGCAGTGCTGGTAAGTAGCG
4	55011285	SNV	C	G	0.5	MD5635a	not shared	pass	GACCCTTCAGTGAACACCGT	CACAACTGACCGATTGCTGT
4	55011288	SNV	A	G	0.55	MD5635a	not shared	pass	NA	NA
4	82860212	SNV	C	T	0.5	MD5635a	not shared	pass	CCAATTCTTGTTGGCAACCT	GAATTCCTCTCCCATCCACA
6	79409382	indel	GT	G	0.409091	MD5635a	not shared	pass	TTTCGACCACACTGAGCTTG	TGTGCCAAGTTGAAAGACCA
7	16853124	SNV	G	A	0.208333	MD5635a	not shared	pass	AGGTGGAacagaacccacag	GTTGCTGTAATGGACCACCC
7	87605881	SNV	G	A	0.4	MD5635a	not shared	pass	GACTTGGGGGCTGTAGGTTT	GAGCAGGAACTGACATTTTCAT
7	135629578	SNV	G	T	0.448276	MD5635a	not shared	pass	CCTGCTGGATCCTGTCTCTC	AGACACTGCTCCCTGCTGTT
8	17099224	SNV	G	T	0.44186	MD5635a	not shared	pass	AGGGATTGGGGCAGAATAAG	TGACATGCAAGCTCATCACA
8	72451854	SNV	C	T	0.131579	MD5635a	not shared	pass	CTTGGTGTCAGAGGAGGGAG	ACCAGCAGCTATGGCACTCT
8	77848562	SNV	T	C	0.34375	MD5635a	not shared	pass	CAGCAACTTGAGCTACATGC	ACATGGGAACGAAGACAAGG
8	121800481	indel	AGAG	A	0.107143	MD5635a	not shared	miseq_parent_fail	CGGATAAATGATCTCCCCCT	GTGGACAGATAGCGTGCTCA
10	101369957	indel	C	CTA	0.37037	MD5635a	not shared	miseq_parent_fail	GCCTTGTGCTTCAGCTTTCT	ctgctgacctctgtggttga
11	66512356	SNV	C	T	0.566667	MD5635a	not shared	pass	AGTTGCTGCTGCTCGATGTA	CTCACCTGTCATGTGGTTGG
12	96510138	SNV	A	G	0.5	MD5635a	not shared	pass	TTTTGTCTCAGAATGGATGCAC	ACCCTCTTGGCTTTGAAACA
13	64267797	SNV	C	T	0.4375	MD5635a	not shared	pass	CTCTCACCCTCACCTTCCAA	ACTTAGGCAAGCAGGCATGT
14	76374593	indel	G	GCA	0.125	MD5635a	not shared	miseq_parent_fail	GTGCCAAACATTGGGCTAGT	ATGAGCATTCCTGCCAAAAC
14	101770931	SNV	G	C	0.46875	MD5635a	not shared	pass	GCATTGAGCTCTGACGTGAA	GAGGATGCTGAGAGGCAAAG
2	81109642	SNV	C	T	0.470588	MD5636a	not shared	pass	CAAATCATGCTGGGGAAGAT	GAAGCAAAGATGAGTTTAAGTTAAGG
2	147640974	SNV	T	C	0.560976	MD5636a	not shared	pass	GGGAGAGCTCCTCCAACTTC	GCATTACAGACCAGGCCTACA
3	38691869	SNV	G	A	0.139535	MD5636a	not shared	pass	GGCTTATATGATTTCCATGGGT	AATGCCCTTTCCTGACCTCT
3	144662498	SNV	G	A	0.473684	MD5636a	not shared	pass	GGAAGCAGGCAAGAACAGTC	GCAGACTCCCTCCTCAGATG
4	70896926	SNV	T	A	0.583333	MD5636a	not shared	pass	CAATCTGATCTTTGCAGGCTT	gggaatgggtaggtagggaa
4	78848887	SNV	G	C	0.315789	MD5636a	shared	pass	CCAAGGGCAATGTTTTCTTT	caaaaccagccagtacaGCA
5	56950996	SNV	G	A	0.204545	MD5636a	not shared	pass	AAACCACAAAAGCAGATCACC	CCTTCTATCAATGCGCACAA
6	3524041	SNV	T	G	0.648649	MD5636a	not shared	pass	AGGATGCAGACTTTTGGCAC	CTGGCAGCCTTCTGACATTC
7	29140323	SNV	C	T	0.416667	MD5636a	not shared	pass	CTCTTCACCCTACTGCCAGC	TGCCTCAAGAGTCGAGGATT
7	37337654	SNV	A	G	0.166667	MD5636a	not shared	pass	AGTTTCTTGCGTCGACACCT	TTACCAGGGTTCTGAAACGC
10	33321257	indel	AG	A	0.304348	MD5636a	not shared	pass	TTCTGAATTTTAAGAAGTCTTCATGC	GCCTGCACATAATAGACCCAG
10	46700128	SNV	G	T	0.245283	MD5636a	not shared	pass	TCAGTTCCCCTCTCATGACC	AGGCTCAGAGGCTTGCTATG
10	79861531	SNV	C	T	0.5	MD5636a	not shared	pass	GTAGAGCCCAGGTAGCCCTT	CGTAGGAAACGAGGCAGTGT
12	117492125	SNV	C	T	0.439024	MD5636a	not shared	pass	GCGTTCAGATGTGTGAGGTG	TCATTTGCTGTTTGATGGGA
13	37655840	SNV	G	T	0.387097	MD5636a	not shared	pass	tctttgtagccctggctgtt	cctttgatcccagcactctg
13	59960925	SNV	C	T	0.540541	MD5636a	not shared	pass	CGGTCTGGCTCAGTTCTTCT	AAGACCTCCCAAAGACGGAT
13	97390672	indel	ATG	A	0.527778	MD5636a	not shared	pass	TTCCACCTTCCCTAGCAATG	CCAGGACTATCTCTGGCAGC
14	33531287	SNV	C	T	0.488372	MD5636a	not shared	pass	gaggcaggcagatttctgag	TTGGAACCCTGCATTAGGAG
14	38783133	SNV	A	C	0.340909	MD5636a	not shared	pass	TTCTATGCTCTTTTTACATTTCCAA	CCTCCACTGGGAGAGACAGA
14	38783135	SNV	C	A	0.348837	MD5636a	not shared	pass	TTCTATGCTCTTTTTACATTTCCAA	CCTCCACTGGGAGAGACAGA
15	41032474	SNV	T	A	0.48	MD5636a	not shared	pass	CCAAGCAACCATCTCTCTCC	ACTAGCAGGCACCAAAGCAT
16	72972035	SNV	C	T	0.5625	MD5636a	not shared	pass	GGGCATTTCTGGTTCAAAGA	ACATTCACTTGCCTTCCTGG
18	17162664	SNV	T	A	0.44	MD5636a	not shared	pass	GGACTTGTAGGAATGTCCATTTA	TCAGAATAATTTCAACTGGGGA
18	77821512	SNV	C	T	0.166667	MD5636a	not shared	pass	gaggcaggcagatttctgag	GACCCACCACCATTAGGATG
1	112264225	SNV	C	A	0.238095	MD5637a	not shared	pass	CAACCCCATGTCTCTTGTCA	TGATGAATAAGTGTTCTTGGTGAAA
3	10687448	indel	GCTT	G	0.142857	MD5637a	not shared	pass	AACGGTACCACCCAAACGTA	TTATGGCATTCCAGGCTGAT
3	52021625	SNV	T	C	0.375	MD5637a	not shared	miseq_parent_fail	AAACTCCCTACTTGCTGCCA	GTATGTCCTGGGTTGGATGG
3	80908854	SNV	C	G	0.138889	MD5637a	not shared	pass	GGCGAAGGTAGAGACACTGC	AACACCCTCCATCCTGACTG
4	23685477	SNV	T	C	0.139535	MD5637a	not shared	pass	GGAAACAGGAATAATAACCCCA	ATCTAGTTGGGCCCAGTTCC
4	58400911	SNV	C	G	0.170213	MD5637a	not shared	pass	GTGGCCTGGTTGGTAACTGT	AGAGGCAGCTTCTTGGTTGA
5	29887821	SNV	G	A	0.162162	MD5637a	not shared	pass	GGAAATGCTTGTGGCTGACT	ATTTGTTGCAAAGACCTGGC
5	83243700	SNV	C	T	0.133333	MD5637a	not shared	pass	TGGCAATGAAATGTACCAAA	TTCACAGATGAGCAGATGGG
6	6006733	SNV	G	A	0.320755	MD5637a	not shared	pass	ACCCCCAATTCTTGACTTCC	CAAATAGCCAGCGTTGACAG
6	117463699	SNV	C	T	0.368421	MD5637a	not shared	pass	AATGTCAATTGGAAGGCCAG	CTTCCAGATGTGTGCAATGG
7	57634234	SNV	A	G	0.461538	MD5637a	not shared	pass	CCATGAGGGAGAAAAAGCAA	TGAGCATCCCTGCCTCTACT
7	143051750	SNV	A	G	0.142857	MD5637a	not shared	pass	CAGCTACTGGCCAATCATCA	TATGGAGATCACACCTGGCA
8	13539364	SNV	C	A	0.366667	MD5637a	not shared	miseq_parent_fail	GAGCTTTCTCCTGGAAGCCT	atgcagtgtgtgtggatggt
12	35229519	SNV	C	T	0.459459	MD5637a	shared	pass	AGAAAGCACGCAGGATTCAT	TGCTTGCCTAACTAAGCCGT
12	70497210	SNV	C	T	0.529412	MD5637a	not shared	miseq_embryo_fail	GACTGTGGAGGGGCTAGTGA	GAAGGGGTGGGGGATACTTA
13	109874781	SNV	G	A	0.166667	MD5637a	not shared	miseq_parent_fail	TGGAGGTCTTCAAAGCAGAAA	CTGACTCACATCCACATGGC
14	80981893	SNV	G	A	0.581395	MD5637a	not shared	pass	ACCGTGGAAAGCACAGCTAC	GACTTGGGGGCAGATATGAA
15	81029896	SNV	C	T	0.485714	MD5637a	not shared	pass	agtccaatgggcctctcttt	CTCATAGGCCTGCACTCACA
15	94393493	SNV	A	G	0.347826	MD5637a	not shared	pass	CTACATCACGGCACTGGAAA	AAGAATGATAAATTTCTTTGCAGGA
16	79888156	SNV	G	A	0.351351	MD5637a	not shared	pass	GCACAATTCGTTCACTCTGG	tcgagcttttggacttgtca
18	42761292	SNV	C	T	0.136364	MD5637a	not shared	pass	GGACCCTTGCAGAAAAATCA	GACACCAGAGCGAGGAACTC
18	71739558	SNV	T	G	0.121951	MD5637a	not shared	pass	GACACAGTTCCTCTATGGGTCC	GAATCTTAGACGGATGCCCA
1	134098043	SNV	C	T	0.531915	MD5638a	not shared	pass	TTCCTCACTCCCCAAACAAC	TTCAGGAAGCGGAGGTAGAA
1	141742522	SNV	T	C	0.235294	MD5638a	not shared	pass	TGTGGTAAGCATGGGATTCA	GAGCTGCATTCCTAACCAGC
2	99070340	SNV	G	A	0.230769	MD5638a	not shared	pass	TGCCTGGTAAGACTTCTGCC	caccacggactaaggctgat
3	58327072	SNV	G	C	0.170213	MD5638a	not shared	pass	AGGGAGAGCCAGTCAGGAAT	CGTCTGCTGCTGTTGACACT
4	44434916	SNV	T	A	0.571429	MD5638a	not shared	pass	ACACATGCAAATACCTGCCA	TTTCCGTCCAAAGTACCAGG
4	117669750	SNV	C	T	0.568182	MD5638a	not shared	pass	TCACGGCCTTAGTATGTCCC	GTGTGCTGGATGTGTATGCC
5	121306641	SNV	G	A	0.207547	MD5638a	not shared	pass	AAACAAATGGAGGAAAGGAAA	CTGCTCAACAAATGGTCCCT
5	151028864	SNV	G	T	0.266667	MD5638a	not shared	miseq_parent_fail	TTGTCTCAAATACTTTCTGTGGC	ATTCTCACTCCACAGACCCC
6	48903329	SNV	T	G	0.25	MD5638a	not shared	miseq_parent_fail	ctccagaacagctaggtggc	TAGACATTCCACTGGCCCTC
6	122693306	SNV	T	C	0.380952	MD5638a	not shared	miseq_parent_fail	AGTCAGGTGGTAGTGGCTGG	AGCAGACTCACCCAGACAGG
8	116060832	indel	C	CT	0.527273	MD5638a	not shared	pass	ACACATGCTTGAGGGTCCAT	gctctgtgcatttggagaca
14	67489420	SNV	C	T	0.55102	MD5638a	not shared	miseq_embryo_fail	ggtcatgatgtttgtgcagg	CGCTGTCCAGCTTTAAGACC
14	92478806	SNV	C	A	0.404762	MD5638a	not shared	pass	ACATGGCTCCTGTGAATGAA	TCCCCATTATTCTTGAGACCC
16	90930240	SNV	G	A	0.194444	MD5638a	not shared	pass	GGGAACCCAGGCAGAGAT	AAGTCTCGTGAGTCCAGAGGA
18	42400057	SNV	T	C	0.20339	MD5638a	not shared	pass	CCAGGATGGCTCAGATGATT	ACTAGGGACCAGGTTCCACC
18	49741612	SNV	C	T	0.326087	MD5638a	not shared	pass	AGACAAATCCACAAGCCCCT	GAGACAATGAACGAATGAACAAA
1	165638246	indel	GCTGGAGTT	G	0.292683	MD5639a	not shared	pass	CCAGCTGTATGCCATTACCC	CCGGCTCTTTGAGAAACACA
4	78848887	SNV	G	C	0.394737	MD5639a	shared	pass	CCAAGGGCAATGTTTTCTTT	caaaaccagccagtacaGCA
4	150105990	SNV	C	T	0.275862	MD5639a	not shared	pass	TCTCTGCAAATGTTTGTGTGAA	ACAGACTGAAACTGGCCTGG
5	114452862	indel	G	GTC	0.131579	MD5639a	not shared	miseq_parent_fail	TAGGAACTCCCCCAGGAAAT	TCCTGGATATGTGGGGGTAA
7	119072872	SNV	C	T	0.568182	MD5639a	not shared	pass	CAAGATGGCTCCCTGAAGAG	GAGGGTTTAGGGTCCTCTGG
8	122835103	SNV	C	A	0.192308	MD5639a	not shared	miseq_embryo_fail	AGTTGATCCCCAGTCAGCAC	CCTGCTGGTGACAGGATGTA
9	17874057	SNV	C	T	0.235294	MD5639a	not shared	pass	GGATTGTGGTCTGATGAGCA	GTTTCCTCCACACCTTGGAA
9	44989562	SNV	C	T	0.421053	MD5639a	not shared	pass	GGAATAATAATGACTGCCAGG	CCCGAATGAAATATGAATACCA
9	92306538	SNV	C	G	0.555556	MD5639a	not shared	pass	CAGCTACCATACCAGCAGCA	GTGTCGACTGGTGTGTGTCC
10	74212471	SNV	A	C	0.225	MD5639a	not shared	pass	ATGAGATGGCTCTTGATGGC	AGCAAATGGTTTGGAAATGC
10	123048675	SNV	C	T	0.404762	MD5639a	not shared	pass	GCTCTGGATGTGTGTGGATTT	TGTGGTCCATGAGCCATAAA
13	37019267	SNV	C	T	0.155556	MD5639a	not shared	pass	TGTGGTTTCCTCCTGCTTCT	CTATGGAGGCTGCTCTTTGG
14	104429553	SNV	G	A	0.509434	MD5639a	not shared	pass	TGGGGAGAGGCAGAAAGTAA	ATTACAGGTCCTCCGCCTCT
15	29356331	SNV	A	T	0.24	MD5639a	not shared	pass	GGTTGTAGGGGAGACACTTTG	TCATGACATGCATTTGACCAT
17	56682454	SNV	C	G	0.477273	MD5639a	not shared	pass	CTTCACTGTGTCCATGTGGG	CAGGGGTGCCCTACTACTCA
19	57098859	SNV	C	T	0.172414	MD5639a	not shared	pass	CTCCCCTGATATCCTCTCCC	CCATTGTCCATTGTCATCCA
1	101325325	SNV	A	G	0.53125	MD5640a	not shared	pass	ACCATAGCACTGGCCATCTT	TGGAATAATGAAAAGCACGG
1	136966837	SNV	G	T	0.479167	MD5640a	not shared	pass	AGCGAGCTCAGTAGTACCGC	ACCCCAGATAACTCGCACAC
2	49571847	SNV	T	G	0.128205	MD5640a	not shared	pass	GGGCTCACATTTTCCAAGAG	TATGCTTGTTTCCAGCCATC
2	74172141	SNV	C	T	0.162162	MD5640a	not shared	pass	AGGAGATCCTAGTGCTGGGG	GAACAGCTCTTGCTTCCAGG
3	25505200	SNV	G	A	0.145833	MD5640a	not shared	pass	ggctggactaccctgtgaga	ccaaaacaccatgaccaaaa
4	134148564	SNV	C	T	0.413793	MD5640a	not shared	pass	aaacaaaCCAAgttgggcag	TTGAAACCTTGGAGCGCTAT
5	105759779	SNV	C	T	0.410256	MD5640a	not shared	pass	TCCGCTATGGTAAGATTCCG	TGCTAGCTGCTGTCAGAGGA
5	126936224	SNV	C	T	0.37037	MD5640a	not shared	pass	ttaagccaaagtccccattg	ggtgtgggctgtatgtgatg
6	115554116	SNV	G	T	0.48	MD5640a	not shared	pass	AGTGGTCAGAAGCTGGCTGT	TTTTGGGAGGGTGACTGAAC
10	100811165	SNV	T	C	0.142857	MD5640a	not shared	pass	CAGACTTGTGCTTACATGCCA	GCCTCAACTGGTTCATGGAT
12	35229519	SNV	C	T	0.446809	MD5640a	shared	pass	AGAAAGCACGCAGGATTCAT	TGCTTGCCTAACTAAGCCGT
14	90768376	indel	AAC	A	0.102564	MD5640a	not shared	pass	AATATTTCAAGGCAGCAAGCA	TCATGTGTCGATTCCCTTCA
16	71565099	SNV	G	A	0.324324	MD5640a	not shared	miseq_parent_fail	TTTCTGGATCACGAGTGAAAAA	GGGAGGTAAAGATCATCTGCAA
2	17547293	SNV	C	T	0.191489	MD5641a	not shared	pass	AAGGACCAGGGAACAAACCT	AAATGGTTGGATTGCTTTGC
2	156474719	indel	AAAG	A	0.526316	MD5641a	not shared	pass	AGATTGTAGGTGTGGGGCTG	ATGGTCACCAAAGACGGGTA
3	15459431	indel	AG	A	0.288288	MD5641a	shared	miseq_parent_fail	GAGGCAACCCACTATGGAGA	CCAAGTGCTAATGTCCTGGG
4	77110448	SNV	G	T	0.153846	MD5641a	not shared	pass	TCCCAAGATATTGACCCCAA	TCCCTGGTGATTTGAGCTTC
5	143507902	SNV	A	C	0.1875	MD5641a	not shared	pass	AACTCACCATCCACTCAGGG	GAAAATGTCCGTGCAAAGGT
5	143507903	SNV	C	T	0.193548	MD5641a	not shared	pass	NA	NA
6	96246263	SNV	G	C	0.157895	MD5641a	not shared	pass	TCACCAGAAGCCAGAGGACT	ACAGGCAGCAGAGAGCAAAT
12	88401402	SNV	G	A	0.37931	MD5641a	not shared	pass	GGGAATAAAGCCCGAGATTC	GAGCATCACTCCCCACAAAT
13	98079197	SNV	C	T	0.519231	MD5641a	not shared	pass	GACAGAAAGTGACGTGCCAA	TTCACCTGGCCAAAAGAAAG
15	77925523	SNV	T	C	0.666667	MD5641a	not shared	miseq_parent_fail	gtggccagctccttttctc	acaagtcaagttccaacccg
15	97209148	SNV	C	A	0.15	MD5641a	not shared	pass	TTCACAGGGTTGAATTTAATGG	TTCTGTCCACATGCTTTTGC
16	9030248	SNV	C	G	0.488372	MD5641a	not shared	pass	cacaagggcagagaaagagg	gaagcagagaggtgagtgcc
16	52936258	SNV	C	T	0.5	MD5641a	not shared	pass	CAACCACCCACAGACATCAG	TTGCTGCAACTGTTTGTTCA
17	60375417	SNV	A	C	0.581395	MD5641a	not shared	pass	CCCATCACCTCCGTGAGTAA	GCGTTTGTTAAAATTTATTGCATGT
19	15651179	SNV	C	T	0.538462	MD5641a	not shared	pass	AACAAACAACCAGCAAAGGC	AAGTGGACATTGGGTTGCTC
19	18181940	SNV	T	A	0.606061	MD5641a	not shared	pass	TCCCTACAGAGGAGGCAGAA	ACCAGTGGGAATGAGGACAG
1	183306048	indel	CT	C	0.478261	MD5642a	not shared	pass	TGTGTGAGAGAACAGTTTTCAGG	AGCACAATAGGCGTTGTTCA
2	82513578	SNV	T	A	0.146341	MD5642a	not shared	pass	TCATGTCAGCACAGTTTCCA	GCAAAATAAAGTGACCGGGA
2	82513580	SNV	G	A	0.142857	MD5642a	not shared	pass	NA	NA
3	84686548	SNV	C	T	0.35	MD5642a	not shared	pass	ACCCATCCTCCTGCTTTTCT	GGGTAGCTCAACACTGACCC
3	120669882	SNV	G	A	0.153846	MD5642a	not shared	pass	ggaaactccatgcctccttt	tcaagaagctcgagggaaaa
4	54985624	SNV	C	T	0.352941	MD5642a	not shared	pass	GCTAGAGGCAGGAGCAGAGA	TTATGTGTTGGGGAAGGCTC
4	155110677	SNV	G	A	0.225806	MD5642a	not shared	pass	GGTCAAGCTGGAAGATGAGC	GCTGCTGATAACTGCCCTTC
5	114425766	SNV	G	A	0.205882	MD5642a	not shared	pass	ACAAGGAGAGGCCAATCAGA	CAGAAACTGATGCGTGGCTA
5	150501480	SNV	T	A	0.277778	MD5642a	not shared	pass	AACAAGAGAGTGGAAGCCGA	GTTGGATGCTGGGATTTGTT
6	127187453	SNV	C	T	0.24	MD5642a	not shared	pass	GCTAAAGGCTCAGCGACAAG	CCATTAATGTGGCAGTGTGC
7	133149364	SNV	G	A	0.166667	MD5642a	not shared	pass	ATGAGCTCCTGACCAGAGGA	CCATTGTAGGGAAGCAGGAA
8	15031980	SNV	G	A	0.441176	MD5642a	not shared	pass	tgatgacaaagcactgagcc	CCCATGTGTAGGAAGCACCT
8	46386683	SNV	A	T	0.269231	MD5642a	not shared	pass	AGTCCTGTGCAAAAAGCGAT	AAAAAGGATGGAACAACCCC
9	4751534	SNV	C	T	0.270833	MD5642a	not shared	pass	aatcacagcactggggagag	TTTTCAAGTGAGGAATGGGG
9	12548553	SNV	A	T	0.534884	MD5642a	not shared	pass	AAGGTTAGCACACATGGTTAAAGA	TTTCCTTGTTCCTAAGGCCC
11	110423710	SNV	T	G	0.452381	MD5642a	not shared	pass	taccctttgcatctggcttc	cttgctagaccaggctgacc
12	95729377	SNV	G	A	0.589744	MD5642a	not shared	pass	CCCTCAGAGGTTGAAACACG	ATGGTCAAAAGCAAAATGGC
14	76986992	SNV	T	G	0.421053	MD5642a	not shared	pass	cctggagacacacccagaat	CGGGGGTTTTTCATAAACAT
17	20910856	SNV	C	T	0.470588	MD5642a	not shared	pass	ggggaatgggatgaagaaat	gaaagatctcttggaggggg
17	31646577	SNV	T	C	0.142857	MD5642a	not shared	miseq_parent_fail	CCACATCTTACCCCAAGAGC	GGAAATGTCCCATCAGCACT
17	31646578	SNV	G	C	0.162791	MD5642a	not shared	pass	NA	NA
18	39098290	SNV	G	A	0.135135	MD5642a	not shared	pass	CAGTGGTGGAGAGTGGATCA	CGGAAGAAAGCAAGGAACAG
18	80749109	SNV	C	T	0.159091	MD5642a	not shared	pass	GCTAATGGTCAGCTGGGAAG	TGACATGGGACTGGACTCTG
X	163664093	SNV	G	A	0.952381	MD5642a	not shared	pass	AGCACCACAAGAGAATGCAG	TGTCACTGTAAGCCACTATTCACTG
