# Supplementary material for: No unexpected CRISPR-Cas9 off-target activity revealed by trio sequencing of gene-edited mice
Source: PLoS Genet. 2018 Jul 9;14(7):e1007503. doi: 10.1371/journal.pgen.1007503 (PMC6057650; doi:10.1371/journal.pgen.1007503)
Supplement: S9 Table — Lists filtered variant counts for an alternative de novo variant analysis in which the parents of the Cas9-only trio were deliberately set to be the parents for all embryos. De novo variant calling and filtration was carried out as before, with filtration stage stopped after the removal of parental mosaicism, proximity to repeats and the overlap with known C57BL/6NJ or C57BL/6N variants. (This is the last sensible filter stage suitable for a comparison of this approach with the original data.) Column G lists the combined SNV and indel counts at this filtration point. As expected, the “Cas9 only” group—which was analysed using the correct parents—has significantly lower values of variants than the other groups. Column G is directly comparable with S4 Table Column L (“not on-target, vaf, parent noise, repeat and BL6NJ/N filtered”). (XLSX) [file pgen.1007503.s010.xlsx]

## Sheet: all_wrong_parent_table1_summary
sample	Treatment Group	relationship	quality passed	depth and quality passed	trio denovo, depth, quality	not on-target, vaf , parent noise, repeat and BL6NJ/N filtered
MD5617a		parent	327109	225408	-	-
MD5618a		parent	325046	229105	-	-
MD5630a	Cas9 Only	embryo	322375	226692	7106	28
MD5631a	Cas9 Only	embryo	317230	216975	6530	17
MD5632a	Cas9 Only	embryo	317860	217421	6625	41
MD5619a		parent	324307	226236	-	-
MD5620a		parent	329519	230156	-	-
MD5624a	No Injection	embryo	324561	228022	7914	100
MD5625a	No Injection	embryo	321689	219537	7099	93
MD5626a	No Injection	embryo	319558	217827	7114	98
MD5616a		parent	320275	224201	-	-
MD5623a		parent	323576	221461	-	-
MD5627a	Sham Injection	embryo	326581	226709	7933	92
MD5628a	Sham Injection	embryo	319782	225793	7769	99
MD5629a	Sham Injection	embryo	319919	224692	7711	111
MD5621a		parent	325094	228855	-	-
MD5622a		parent	326191	228994	-	-
MD5633a	Tyr2R treated	embryo	324971	228026	7897	99
MD5634a	Tyr2R treated	embryo	328454	225671	7846	95
MD5635a	Tyr2R treated	embryo	329397	231888	8429	102
MD5636a	Tyr2R treated	embryo	324865	226002	7872	101
MD5637a	Tyr2R treated	embryo	318964	221699	7517	95
MD5638a	Tyr2F treated	embryo	326976	222030	7640	87
MD5639a	Tyr2F treated	embryo	320105	219136	7363	96
MD5640a	Tyr2F treated	embryo	326746	220946	7521	96
MD5641a	Tyr2F treated	embryo	323569	222174	7547	100
MD5642a	Tyr2F treated	embryo	332048	226899	7805	102
						Median of all groups excluding "Cas9 only" is 98.5 variants
						Compare to Median of Column L in S4 Table.
