# Supplementary material for: No unexpected CRISPR-Cas9 off-target activity revealed by trio sequencing of gene-edited mice
Source: PLoS Genet. 2018 Jul 9;14(7):e1007503. doi: 10.1371/journal.pgen.1007503 (PMC6057650; doi:10.1371/journal.pgen.1007503)
Supplement: S10 Table — Worksheet: CaVEMan: This shows the counts of variants arising from somatic callers as successive filters are applied. (see Methods). Samples are grouped into parent / offspring groupings. Columns: Sample: sample label of each parent or embryo Treatment Group: Cas9 only—gRNA omitted in injection No injection—uninjected embryos Sham injection—injected with water Tyr2R treated—treated with Tyr2R gRNA + Cas9 Tyr2F treated- treated with Tyr2F gRNA + Cas9 CaVEMan calls vs P1, CaVEMan calls vs P2: passing variants from the cgpCaVEMan pipeline, from setting the “tumour” sample to be the embryo and the “normal” to be the first and second parent, respectively. ASMD > = 140 P1, ASMD > = 140 P2: all candidates from the previous step, filtered for the ASMD field > = 140. ASMD is defined as the median alignement score of reads showing the variant allele CaVEMan filtered calls coverage and alt read vs P1, CaVEMan filtered calls coverage and alt read vs P2: previous calls filtered for total read depth > 10 and alternative read depth > 4. CaVEMan filtered calls vaf> = 0.1 P1, CaVEMan filtered calls vaf> = 0.1 P2: previous calls filtered to require Variant Allele Fraction (VAF) > 0.1 CaVEMan filtered calls alt in P1 = 0, CaVEMan filtered calls alt in P2 = 0: previous calls filtered to remove any variants showing an alternate-allele read in either parent. Common calls: previous calls, only keeping those variants called as “somatic” in the embryo for both P1 and P2. … without shared snvs: previous calls, with any SNVs removed if they were shared between two animals. Known SNPs filtered: previous calls removing any allele which coincides with any reported allele in the Mouse Genomes Project[11]. SNVs in repeats filtered, final SNVS: previous calls removing any SNV in or 1bp adjacent) a UCSC repeat. Worksheet: Pindel Sample, Treatment and relationship columns as for previous worksheet. Pindel calls vs P1, Pindel calls vs P2: passing output from cgpPindel[13]. Pindel filtered calls vaf> = [file pgen.1007503.s011.xlsx]

## Sheet: CaVEMan
Sample	Treatment Group	relationship	CaVEMan calls vs P1	CaVEMan calls vs P2	CaVEMan filtered ASMD>=140 P1	CaVEMan filtered ASMD>=140 P2	CaVEMan filtered calls coverage and alt read vs P1	CaVEMan filtered calls coverage and alt read vs P2	CaVEMan filtered calls vaf>=0.1 -P1	CaVEMan filtered calls vaf>=0.1 -P2	CaVEMan filtered calls alt in P1=0	CaVEMan filtered calls alt in P2=0	common calls	... without shared snvs	Known snps filtered	snvs in repeats filtered	final SNVs
MD5617a		parent	-	-	-	-	-	-	-	-	-	-	-	-	-	-	-
MD5618a		parent	-	-	-	-	-	-	-	-	-	-	-	-	-	-	-
MD5630a	Cas9 Only	embryo	3230	3539	428	500	326	374	316	359	278	313	69	68	56	16	16
MD5631a	Cas9 Only	embryo	2996	3593	441	485	336	388	270	305	255	276	54	53	51	14	14
MD5632a	Cas9 Only	embryo	2995	3376	497	525	374	414	297	338	277	315	79	78	73	36	36
MD5619a		parent
MD5620a		parent
MD5624a	No Injection	embryo	2141	2484	324	397	246	292	227	275	206	251	64	62	59	26	26
MD5625a	No Injection	embryo	1854	2131	327	428	240	315	204	264	188	244	58	55	49	24	24
MD5626a	No Injection	embryo	2048	2535	383	472	303	379	242	308	226	287	80	79	69	25	25
MD5616a		parent
MD5623a		parent
MD5627a	Sham Injection	embryo	2021	2081	320	379	244	288	227	269	204	251	66	65	57	19	19
MD5628a	Sham Injection	embryo	3048	3199	416	438	287	312	268	290	243	265	76	76	70	34	34
MD5629a	Sham Injection	embryo	3003	3228	399	446	308	331	271	301	248	277	82	82	77	28	28
MD5621a		parent
MD5622a		parent
MD5633a	Tyr2R treated	embryo	2362	2959	354	434	246	320	224	303	202	277	62	61	55	17	17
MD5634a	Tyr2R treated	embryo	2616	3157	326	393	234	284	210	253	200	233	48	43	35	14	14
MD5635a	Tyr2R treated	embryo	2456	2852	323	390	218	255	211	242	193	231	56	54	52	20	20
MD5636a	Tyr2R treated	embryo	2451	2954	359	449	272	343	250	313	232	285	69	64	53	21	21
MD5637a	Tyr2R treated	embryo	3142	3700	459	506	328	355	288	316	269	290	78	71	60	24	24
MD5638a	Tyr2F treated	embryo	2686	3031	377	456	293	350	235	293	219	277	52	51	42	18	18
MD5639a	Tyr2F treated	embryo	2261	2886	400	505	301	389	252	326	233	310	78	71	57	18	18
MD5640a	Tyr2F treated	embryo	2838	3066	480	519	330	344	260	267	246	248	67	64	57	26	26
MD5641a	Tyr2F treated	embryo	2279	2778	431	448	310	326	259	276	247	263	78	74	73	18	18
MD5642a	Tyr2F treated	embryo	2347	2750	388	469	267	345	246	327	229	305	82	78	71	23	23
MEDIAN			2456	2959	388	449	293	343	250	301	232	277	69	65	57	21	21

## Sheet: Pindel
Sample	Treatment Group	relationship	Pindel calls vs P1	Pindel calls vs P2	Pindel filtered calls vaf>=0.1 -P1	Pindel filtered calls vaf>=0.1 -P2	common calls	... without shared indels	Known indels filtered	indel in repeats filtered	final indels
MD5617a		parent	-	-	-	-	-	-	-	-	-
MD5618a		parent	-	-	-	-	-	-	-	-	-
MD5630a	Cas9 Only	embryo	51	59	45	56	16	16	9	4	4
MD5631a	Cas9 Only	embryo	83	102	61	74	14	14	7	2	2
MD5632a	Cas9 Only	embryo	80	110	56	78	12	12	10	3	3
MD5619a		parent	-	-	-	-	-	-	-	-	-
MD5620a		parent	-	-	-	-	-	-	-	-	-
MD5624a	No Injection	embryo	54	61	42	47	8	8	4	2	2
MD5625a	No Injection	embryo	72	91	47	57	12	12	9	1	1
MD5626a	No Injection	embryo	94	112	45	57	9	9	8	1	1
MD5616a		parent	-	-	-	-	-	-	-	-	-
MD5623a		parent	-	-	-	-	-	-	-	-	-
MD5627a	Sham Injection	embryo	46	70	37	54	8	8	7	3	3
MD5628a	Sham Injection	embryo	46	65	38	56	11	11	8	3	3
MD5629a	Sham Injection	embryo	54	65	44	56	13	13	11	4	4
MD5621a		parent	-	-	-	-	-	-	-	-	-
MD5622a		parent	-	-	-	-	-	-	-	-	-
MD5633a	Tyr2R treated	embryo	60	65	55	55	7	7	5	1	1
MD5634a	Tyr2R treated	embryo	60	79	47	64	11	11	8	4	4
MD5635a	Tyr2R treated	embryo	44	53	40	49	12	11	7	2	2
MD5636a	Tyr2R treated	embryo	78	94	56	70	14	14	11	6	6
MD5637a	Tyr2R treated	embryo	66	89	51	71	11	10	5	0	0
MD5638a	Tyr2F treated	embryo	86	115	51	69	10	10	5	2	2
MD5639a	Tyr2F treated	embryo	94	110	58	70	17	16	11	6	6
MD5640a	Tyr2F treated	embryo	71	116	49	81	14	13	10	3	3
MD5641a	Tyr2F treated	embryo	82	95	58	57	11	10	7	2	2
MD5642a	Tyr2F treated	embryo	60	69	43	54	11	10	8	1	1
MEDIAN			66	89	47	57	11	11	8	2	2
