# Supplementary material for: No unexpected CRISPR-Cas9 off-target activity revealed by trio sequencing of gene-edited mice
Source: PLoS Genet. 2018 Jul 9;14(7):e1007503. doi: 10.1371/journal.pgen.1007503 (PMC6057650; doi:10.1371/journal.pgen.1007503)
Supplement: S11 Table — Chrom, pos: location of variant Vartype: SNV or indel Ref, alt: reference and alternate allele sequence of the variant Variant allele fraction: alternate reads / reference reads for variant. Validation result: If the variant coincides with the TrioDeNovo–called variant, then this variant was validated with MiSEQ. This column contains the validation result, if available. (XLSX) [file pgen.1007503.s012.xlsx]

## Sheet: somatic_variants_and_validation
chrom	pos	vartype	ref	alt	variant allele fraction	sample	validation_result
6	3740254	indel	A	AT	0.104167	MD5641a	not tested
4	5033544	indel	GT	G	0.342857	MD5628a	pass
8	7758464	indel	G	GA	0.1	MD5626a	not tested
17	10325013	indel	GT	G	0.104167	MD5639a	not tested
X	11597398	indel	A	AC	0.245283	MD5639a	not tested
7	12404180	indel	GA	G	0.155172	MD5625a	pass
12	14946381	indel	TG	T	0.394737	MD5634a	not tested
15	22072405	indel	GTACA	G	0.433333	MD5627a	pass
18	22482414	indel	T	TG	0.212121	MD5640a	not tested
18	22798954	indel	T	TG	0.130435	MD5639a	not tested
6	22983660	indel	T	TA	0.108696	MD5628a	not tested
15	23074259	indel	G	GA	0.119048	MD5629a	not tested
2	25424863	indel	C	CT	0.145833	MD5631a	not tested
16	32686326	indel	CTGACTG	C	0.333333	MD5634a	pass
10	33321257	indel	AG	A	0.23913	MD5636a	pass
5	35224954	indel	C	CT	0.116279	MD5638a	not tested
4	36617496	indel	AG	A	0.342105	MD5624a	pass
10	38798989	indel	ATG	A	0.119048	MD5632a	not tested
13	42035213	indel	G	GA	0.125	MD5629a	not tested
6	52475639	indel	G	GA	0.102041	MD5640a	not tested
19	57118620	indel	GTAATAGAAGAAGTGTCTGTCGCTACCATGAACCGACAACATGTAGAGGTTCCCAGCGACTCCCTGGCTTGCCCACCGGAGAGCCAGCAAATGCCTCCAAGGGGAAGGATACTTTTGCAAAGCACACTTTACCTTGTGCCAGGGTCCGGGGGTTTGATCCTGTGCCTTGGCTCTCCTGGGTAGAACTTCTCTGAGCTGCCAGCTCAGAACACCTTGGACATGCTAGACCTCAACCTGGTAGACTGAGGCCCGTGCTGGC	G	0.333333	MD5639a	not tested
5	57706984	indel	CAG	C	0.131579	MD5636a	not tested
8	60643943	indel	A	AT	0.106383	MD5630a	not tested
5	61861466	indel	T	TA	0.1	MD5635a	not tested
1	64883875	indel	A	ATATG	0.207547	MD5627a	not tested
2	65852418	indel	A	AT	0.1	MD5636a	not tested
5	70352705	indel	G	GT	0.106383	MD5629a	not tested
15	73097713	indel	GAGGGT	G	0.272727	MD5634a	pass
5	79006179	indel	G	GT	0.113636	MD5634a	not tested
6	79409382	indel	GT	G	0.304348	MD5635a	pass
10	89437252	indel	AG	A	0.351351	MD5627a	pass
2	90507697	indel	GGT	G	0.113636	MD5636a	not tested
13	97390672	indel	ATG	A	0.361111	MD5636a	pass
2	97696526	indel	C	CT	0.108696	MD5630a	not tested
9	102015347	indel	GT	G	0.113636	MD5639a	not tested
11	102651312	indel	G	GA	0.1	MD5639a	not tested
13	103746021	indel	T	TG	0.15	MD5630a	not tested
13	109535482	indel	G	GA	0.119048	MD5630a	not tested
10	111360437	indel	CTGGGTGA	C	0.367347	MD5624a	pass
11	112551928	indel	T	TG	0.131579	MD5629a	not tested
8	116060832	indel	C	CT	0.40678	MD5638a	pass
6	128522768	indel	G	GA	0.137255	MD5632a	not tested
3	131072617	indel	C	CA	0.102041	MD5631a	not tested
X	133219213	indel	G	GA	0.265306	MD5636a	not tested
2	140248806	indel	C	CGT	0.301887	MD5632a	pass
1	142478515	indel	T	TG	0.194444	MD5628a	miseq_parent_fail
6	144521382	indel	G	GT	0.1	MD5640a	not tested
3	151524693	indel	C	CA	0.264151	MD5633a	not tested
2	156474719	indel	AAAG	A	0.447368	MD5641a	pass
1	183306048	indel	CT	C	0.282609	MD5642a	pass
14	25491991	SNV	A	C	0.23	MD5639a	not tested
3	50635431	SNV	T	A	0.12	MD5639a	not tested
4	46119434	SNV	C	T	0.12	MD5639a	not tested
5	29694907	SNV	C	A	0.15	MD5639a	not tested
5	34888358	SNV	T	A	0.11	MD5639a	not tested
X	69807419	SNV	A	C	0.46	MD5639a	not tested
X	136051900	SNV	A	G	0.23	MD5639a	not tested
2	160892442	SNV	G	C	0.12	MD5626a	not tested
5	39940585	SNV	C	A	0.12	MD5626a	not tested
8	102978357	SNV	C	G	0.1	MD5626a	not tested
18	81323310	SNV	C	T	0.11	MD5635a	not tested
4	101478951	SNV	G	A	0.1	MD5635a	not tested
9	22994284	SNV	T	A	0.11	MD5635a	not tested
1	54168562	SNV	C	A	0.1	MD5640a	not tested
1	159384094	SNV	A	G	0.12	MD5640a	not tested
10	68659687	SNV	C	T	0.11	MD5640a	not tested
13	80418845	SNV	T	C	0.1	MD5640a	not tested
17	84877780	SNV	T	C	0.13	MD5640a	not tested
18	64777385	SNV	T	C	0.12	MD5640a	not tested
3	85968032	SNV	C	T	0.14	MD5640a	not tested
4	103248756	SNV	C	T	0.11	MD5640a	not tested
5	114120213	SNV	A	G	0.11	MD5640a	not tested
7	45736665	SNV	C	T	0.11	MD5640a	not tested
7	68972830	SNV	G	T	0.11	MD5640a	not tested
8	105950134	SNV	T	G	0.19	MD5640a	not tested
9	18167105	SNV	A	T	0.16	MD5640a	not tested
X	96486577	SNV	G	A	0.11	MD5640a	not tested
X	126695573	SNV	T	A	0.12	MD5640a	not tested
11	69007672	SNV	T	A	0.11	MD5638a	not tested
12	102455524	SNV	A	G	0.1	MD5638a	not tested
16	52174013	SNV	C	A	0.1	MD5638a	not tested
18	59961305	SNV	G	T	0.11	MD5638a	not tested
19	16132748	SNV	A	G	0.15	MD5638a	not tested
3	138867793	SNV	T	A	0.11	MD5638a	not tested
7	117473310	SNV	G	A	0.1	MD5638a	not tested
12	39852333	SNV	C	T	0.12	MD5630a	not tested
2	171969420	SNV	C	A	0.1	MD5630a	not tested
3	39221682	SNV	A	T	0.13	MD5630a	not tested
10	64572159	SNV	A	T	0.13	MD5628a	not tested
11	78471528	SNV	T	C	0.11	MD5628a	not tested
12	11279406	SNV	A	G	0.14	MD5628a	not tested
13	21783859	SNV	G	A	0.11	MD5628a	not tested
14	106061262	SNV	G	T	0.11	MD5628a	not tested
14	109047720	SNV	C	A	0.14	MD5628a	not tested
15	24194721	SNV	C	T	0.15	MD5628a	not tested
16	34604222	SNV	C	A	0.13	MD5628a	not tested
17	10948036	SNV	C	A	0.1	MD5628a	not tested
17	59463187	SNV	G	T	0.11	MD5628a	not tested
2	53991259	SNV	A	G	0.13	MD5628a	not tested
3	28576474	SNV	C	T	0.11	MD5628a	not tested
4	140011588	SNV	T	C	0.14	MD5628a	not tested
8	37533091	SNV	C	A	0.12	MD5628a	not tested
8	121671254	SNV	C	T	0.15	MD5628a	not tested
13	99096649	SNV	G	T	0.1	MD5636a	not tested
16	9221241	SNV	C	A	0.18	MD5636a	not tested
18	20559684	SNV	G	T	0.12	MD5636a	not tested
X	105898176	SNV	T	A	0.55	MD5636a	not tested
1	119267608	SNV	A	T	0.11	MD5629a	not tested
10	10606326	SNV	A	T	0.12	MD5629a	not tested
10	30772591	SNV	C	T	0.11	MD5629a	not tested
10	113640313	SNV	G	T	0.1	MD5629a	not tested
12	3536503	SNV	G	A	0.15	MD5629a	not tested
2	27494546	SNV	A	T	0.11	MD5629a	not tested
5	78487516	SNV	C	A	0.13	MD5629a	not tested
6	15123377	SNV	T	G	0.14	MD5629a	not tested
7	122234262	SNV	T	C	0.13	MD5629a	not tested
X	69716615	SNV	G	A	0.2	MD5629a	not tested
3	125064370	SNV	G	A	0.14	MD5631a	not tested
3	128527730	SNV	T	C	0.11	MD5631a	not tested
7	61891343	SNV	C	A	0.1	MD5631a	not tested
9	96814254	SNV	G	A	0.15	MD5631a	not tested
14	55206750	SNV	T	G	0.11	MD5633a	not tested
4	102891068	SNV	T	A	0.13	MD5633a	not tested
6	59731293	SNV	T	G	0.14	MD5633a	not tested
X	144457760	SNV	G	C	0.11	MD5633a	not tested
14	117061652	SNV	G	C	0.12	MD5641a	not tested
2	75605897	SNV	G	A	0.1	MD5641a	not tested
3	41283968	SNV	G	T	0.12	MD5641a	not tested
4	78955299	SNV	G	T	0.12	MD5641a	not tested
5	124550381	SNV	A	T	0.12	MD5641a	not tested
X	138409905	SNV	G	C	0.1	MD5641a	not tested
1	153053137	SNV	A	G	0.1	MD5634a	not tested
10	72490163	SNV	G	C	0.12	MD5634a	not tested
19	27603203	SNV	C	G	0.21	MD5634a	not tested
19	29390017	SNV	A	G	0.11	MD5634a	not tested
2	168266861	SNV	T	A	0.11	MD5634a	not tested
7	98058459	SNV	G	T	0.11	MD5634a	not tested
11	62865882	SNV	C	T	0.11	MD5624a	not tested
12	32489954	SNV	T	C	0.13	MD5624a	not tested
4	87666321	SNV	T	G	0.12	MD5624a	not tested
8	108362254	SNV	G	A	0.11	MD5624a	not tested
X	157862222	SNV	T	G	0.12	MD5624a	not tested
1	54810243	SNV	G	T	0.58	MD5627a	not tested
11	98666631	SNV	G	T	0.12	MD5627a	not tested
13	46361908	SNV	G	A	0.13	MD5627a	not tested
2	135287684	SNV	C	T	0.15	MD5627a	not tested
6	116265886	SNV	A	T	0.12	MD5627a	not tested
8	31149843	SNV	T	G	0.12	MD5627a	not tested
9	36968503	SNV	A	G	0.11	MD5627a	not tested
X	51193714	SNV	G	A	0.21	MD5627a	not tested
1	36069215	SNV	C	G	0.14	MD5625a	not tested
15	16595407	SNV	C	G	0.14	MD5625a	not tested
16	59914114	SNV	A	T	0.17	MD5625a	not tested
5	114598320	SNV	A	T	0.1	MD5625a	not tested
9	85881375	SNV	A	G	0.11	MD5625a	not tested
X	108970340	SNV	A	T	0.24	MD5625a	not tested
11	32221116	SNV	C	T	0.12	MD5637a	not tested
12	17526089	SNV	C	A	0.11	MD5637a	not tested
2	47344887	SNV	G	T	0.12	MD5637a	not tested
5	118422596	SNV	T	A	0.1	MD5637a	not tested
X	96364227	SNV	G	A	0.27	MD5637a	not tested
1	85763600	SNV	T	C	0.1	MD5632a	not tested
1	93189906	SNV	A	C	0.11	MD5632a	not tested
11	102254143	SNV	T	G	0.21	MD5632a	not tested
13	12373747	SNV	G	T	0.12	MD5632a	not tested
13	27655363	SNV	G	T	0.12	MD5632a	not tested
16	87234809	SNV	G	A	0.11	MD5632a	not tested
16	87234810	SNV	C	A	0.11	MD5632a	not tested
5	81806005	SNV	C	T	0.19	MD5632a	not tested
8	116630729	SNV	G	T	0.1	MD5632a	not tested
X	92107039	SNV	G	A	0.43	MD5632a	not tested
16	24997340	SNV	C	A	0.11	MD5642a	not tested
2	9057475	SNV	C	T	0.11	MD5642a	not tested
9	118425523	SNV	A	T	0.12	MD5642a	not tested
6	3524041	SNV	T	G	0.61	MD5636a	pass
6	3718545	SNV	G	T	0.17	MD5629a	pass
19	4497166	SNV	G	A	0.42	MD5628a	pass
9	4751534	SNV	C	T	0.31	MD5642a	pass
13	5059893	SNV	G	A	0.28	MD5631a	pass
2	5477512	SNV	G	A	0.16	MD5635a	pass
12	5887982	SNV	C	T	0.67	MD5634a	pass
6	6006733	SNV	G	A	0.31	MD5637a	pass
4	6208880	SNV	A	G	0.26	MD5628a	pass
7	6275544	SNV	G	A	0.17	MD5625a	pass
5	6876261	SNV	C	G	0.49	MD5632a	pass
16	9030248	SNV	C	G	0.46	MD5641a	pass
8	9895929	SNV	G	A	0.37	MD5628a	pass
1	10752206	SNV	G	A	0.5	MD5633a	pass
9	12548553	SNV	A	T	0.55	MD5642a	pass
5	12646422	SNV	C	T	0.56	MD5632a	pass
12	12698422	SNV	G	C	0.41	MD5633a	pass
16	12973663	SNV	A	G	0.2	MD5626a	pass
8	13539364	SNV	C	A	0.42	MD5637a	miseq_parent_fail
11	14430786	SNV	G	C	0.12	MD5626a	pass
19	15651179	SNV	C	T	0.54	MD5641a	pass
15	16595411	SNV	A	T	0.16	MD5625a	pass
5	16828975	SNV	A	C	0.15	MD5624a	pass
7	16853124	SNV	G	A	0.22	MD5635a	pass
7	17083626	SNV	C	A	0.47	MD5629a	pass
8	17099224	SNV	G	T	0.42	MD5635a	pass
18	17162664	SNV	T	A	0.44	MD5636a	pass
15	17421961	SNV	A	T	0.37	MD5629a	pass
2	17547293	SNV	C	T	0.17	MD5641a	pass
9	17874057	SNV	C	T	0.27	MD5639a	pass
1	18174018	SNV	C	T	0.13	MD5626a	pass
19	18181940	SNV	T	A	0.61	MD5641a	pass
11	19460628	SNV	A	G	0.15	MD5630a	pass
13	20256881	SNV	C	A	0.53	MD5632a	pass
13	20894598	SNV	G	A	0.27	MD5632a	pass
17	20910856	SNV	C	T	0.45	MD5642a	pass
10	21130054	SNV	C	G	0.18	MD5632a	pass
10	21898563	SNV	C	A	0.54	MD5633a	miseq_parent_fail
1	22064425	SNV	C	T	0.54	MD5635a	pass
18	22745357	SNV	T	A	0.17	MD5632a	pass
4	23685477	SNV	T	C	0.14	MD5637a	pass
3	23714546	SNV	A	G	0.13	MD5625a	pass
10	24081262	SNV	G	A	0.4	MD5628a	NA
3	24194678	SNV	G	C	0.38	MD5624a	pass
2	24383560	SNV	G	A	0.47	MD5624a	pass
18	24656638	SNV	T	A	0.42	MD5628a	pass
3	25505200	SNV	G	A	0.16	MD5640a	pass
8	25980945	SNV	A	C	0.17	MD5627a	pass
3	26193403	SNV	T	C	0.48	MD5627a	pass
8	26968487	SNV	G	A	0.18	MD5633a	pass
18	28239301	SNV	C	A	0.19	MD5632a	pass
1	28279746	SNV	C	T	0.29	MD5628a	pass
7	29140323	SNV	C	T	0.44	MD5636a	pass
9	29288222	SNV	G	A	0.42	MD5630a	pass
15	29356331	SNV	A	T	0.27	MD5639a	pass
15	29489143	SNV	A	G	0.41	MD5628a	pass
7	29777472	SNV	G	A	0.29	MD5633a	pass
5	29887821	SNV	G	A	0.15	MD5637a	pass
4	30027558	SNV	A	G	0.35	MD5627a	pass
4	30027559	SNV	A	T	0.33	MD5627a	pass
6	30699352	SNV	C	T	0.33	MD5634a	pass
19	30741359	SNV	T	G	0.2	MD5629a	pass
17	31646577	SNV	T	C	0.16	MD5642a	miseq_parent_fail
17	31646578	SNV	G	C	0.16	MD5642a	pass
18	31788981	SNV	C	A	0.53	MD5626a	pass
1	32366628	SNV	G	C	0.41	MD5632a	pass
14	33531287	SNV	C	T	0.5	MD5636a	pass
18	33761889	SNV	T	C	0.19	MD5631a	pass
2	33805773	SNV	G	A	0.45	MD5627a	pass
9	34865765	SNV	C	T	0.55	MD5626a	pass
1	35255651	SNV	T	C	0.39	MD5635a	pass
19	36073718	SNV	G	A	0.5	MD5633a	pass
8	36613960	SNV	G	A	0.55	MD5624a	pass
13	37019267	SNV	C	T	0.16	MD5639a	pass
11	37213622	SNV	A	C	0.49	MD5631a	miseq_parent_fail
10	37411866	SNV	C	T	0.41	MD5627a	pass
13	37574981	SNV	T	C	0.61	MD5631a	pass
16	37890567	SNV	C	A	0.29	MD5626a	pass
15	38165806	SNV	C	T	0.53	MD5630a	pass
3	38691869	SNV	G	A	0.13	MD5636a	pass
14	38783135	SNV	C	A	0.36	MD5636a	pass
18	39098290	SNV	G	A	0.15	MD5642a	pass
1	40436202	SNV	C	T	0.22	MD5629a	miseq_embryo_fail
3	40795402	SNV	T	A	0.15	MD5626a	pass
15	41032474	SNV	T	A	0.51	MD5636a	pass
16	42243371	SNV	G	A	0.57	MD5625a	pass
18	42400057	SNV	T	C	0.21	MD5638a	pass
18	42761292	SNV	C	T	0.17	MD5637a	pass
2	42933613	SNV	A	T	0.23	MD5629a	NA
12	42971987	SNV	G	T	0.51	MD5628a	miseq_parent_fail
5	43597243	SNV	C	T	0.12	MD5624a	pass
8	44066480	SNV	G	A	0.16	MD5634a	pass
4	44434916	SNV	T	A	0.57	MD5638a	pass
9	44989562	SNV	C	T	0.44	MD5639a	pass
7	45655423	SNV	T	C	0.26	MD5630a	pass
2	45726008	SNV	T	C	0.22	MD5626a	pass
12	46316226	SNV	A	T	0.25	MD5632a	pass
8	46386683	SNV	A	T	0.32	MD5642a	pass
16	46502810	SNV	T	C	0.28	MD5628a	pass
10	46700128	SNV	G	T	0.23	MD5636a	pass
17	47300416	SNV	A	G	0.45	MD5625a	miseq_parent_fail
9	48672638	SNV	G	A	0.48	MD5630a	pass
18	48714723	SNV	T	G	0.31	MD5632a	pass
2	49571847	SNV	T	G	0.12	MD5640a	pass
18	49741612	SNV	C	T	0.33	MD5638a	pass
3	52021625	SNV	T	C	0.33	MD5637a	miseq_parent_fail
4	52296860	SNV	C	T	0.14	MD5624a	pass
16	52936258	SNV	C	T	0.5	MD5641a	pass
8	53615124	SNV	G	A	0.61	MD5624a	pass
11	53763899	SNV	C	G	0.62	MD5632a	pass
4	54985624	SNV	C	T	0.36	MD5642a	pass
17	56682454	SNV	C	G	0.49	MD5639a	pass
7	57634234	SNV	A	G	0.47	MD5637a	pass
1	58309221	SNV	C	T	0.62	MD5629a	pass
3	58327072	SNV	G	C	0.18	MD5638a	pass
4	58400911	SNV	C	G	0.17	MD5637a	pass
13	59960925	SNV	C	T	0.51	MD5636a	pass
3	60271210	SNV	G	T	0.41	MD5633a	pass
17	60375417	SNV	A	C	0.58	MD5641a	pass
10	60640007	SNV	T	C	0.5	MD5630a	pass
10	61576652	SNV	G	C	0.19	MD5628a	pass
16	62378132	SNV	T	G	0.29	MD5626a	pass
3	63469761	SNV	G	A	0.12	MD5630a	pass
2	63501157	SNV	G	C	0.17	MD5624a	pass
2	63655852	SNV	G	T	0.48	MD5625a	pass
1	64187779	SNV	C	G	0.15	MD5626a	pass
13	64267797	SNV	C	T	0.49	MD5635a	pass
3	64834236	SNV	C	T	0.41	MD5635a	pass
15	64835294	SNV	C	A	0.26	MD5630a	pass
11	66512356	SNV	C	T	0.58	MD5635a	pass
7	67261831	SNV	T	C	0.54	MD5629a	pass
14	67489420	SNV	C	T	0.57	MD5638a	miseq_embryo_fail
3	68209658	SNV	G	A	0.55	MD5633a	pass
14	68458159	SNV	G	A	0.47	MD5628a	miseq_parent_fail
1	69302705	SNV	C	T	0.33	MD5624a	pass
2	69557002	SNV	C	T	0.16	MD5632a	pass
12	70497210	SNV	C	T	0.53	MD5637a	miseq_embryo_fail
1	70728976	SNV	G	A	0.52	MD5628a	pass
4	70896926	SNV	T	A	0.59	MD5636a	pass
16	71565099	SNV	G	A	0.38	MD5640a	miseq_parent_fail
18	71739558	SNV	T	G	0.12	MD5637a	pass
14	71894709	SNV	T	C	0.26	MD5632a	pass
8	72451854	SNV	C	T	0.12	MD5635a	pass
16	72972035	SNV	C	T	0.57	MD5636a	pass
2	74172141	SNV	C	T	0.18	MD5640a	pass
10	74212471	SNV	A	C	0.2	MD5639a	pass
18	74218772	SNV	G	A	0.5	MD5626a	pass
14	75154285	SNV	C	A	0.26	MD5629a	pass
17	75240183	SNV	T	A	0.44	MD5627a	miseq_embryo_fail
14	76986992	SNV	T	G	0.45	MD5642a	pass
4	77110448	SNV	G	T	0.15	MD5641a	pass
8	77720794	SNV	C	T	0.42	MD5632a	pass
18	77821512	SNV	C	T	0.16	MD5636a	pass
8	77848562	SNV	T	C	0.38	MD5635a	pass
15	77862933	SNV	C	A	0.15	MD5632a	pass
11	78015884	SNV	A	G	0.33	MD5624a	pass
16	78365406	SNV	G	T	0.24	MD5633a	pass
3	78416505	SNV	T	C	0.17	MD5629a	pass
8	78539375	SNV	C	T	0.46	MD5633a	pass
10	79861531	SNV	C	T	0.47	MD5636a	pass
16	79888156	SNV	G	A	0.34	MD5637a	pass
16	80426455	SNV	G	T	0.24	MD5625a	pass
8	80539517	SNV	T	C	0.41	MD5624a	pass
11	80828070	SNV	C	T	0.55	MD5632a	pass
3	80908854	SNV	C	G	0.15	MD5637a	pass
15	80930620	SNV	G	A	0.23	MD5631a	pass
14	80981893	SNV	G	A	0.58	MD5637a	pass
15	81029896	SNV	C	T	0.51	MD5637a	pass
2	81104669	SNV	A	G	0.46	MD5633a	pass
2	81109642	SNV	C	T	0.5	MD5636a	pass
17	81184390	SNV	T	C	0.12	MD5625a	pass
3	81531971	SNV	A	T	0.29	MD5628a	pass
8	82165110	SNV	C	A	0.37	MD5629a	pass
17	82209947	SNV	A	G	0.5	MD5624a	miseq_parent_fail
9	82263115	SNV	A	T	0.21	MD5634a	pass
2	82513578	SNV	T	A	0.14	MD5642a	pass
2	82513580	SNV	G	A	0.16	MD5642a	pass
7	82532474	SNV	G	T	0.13	MD5624a	pass
9	82644210	SNV	A	T	0.21	MD5626a	pass
14	82691704	SNV	A	T	0.17	MD5631a	pass
13	82846472	SNV	C	G	0.21	MD5624a	pass
4	82860212	SNV	C	T	0.45	MD5635a	pass
5	83243700	SNV	C	T	0.14	MD5637a	pass
3	84686548	SNV	C	T	0.36	MD5642a	pass
14	84961317	SNV	A	G	0.18	MD5629a	pass
9	85472649	SNV	G	A	0.55	MD5634a	pass
13	86867613	SNV	A	T	0.15	MD5624a	pass
6	86925956	SNV	G	A	0.53	MD5632a	pass
9	87016006	SNV	C	T	0.26	MD5632a	pass
7	87605881	SNV	G	A	0.38	MD5635a	pass
16	88359151	SNV	G	C	0.18	MD5630a	pass
12	88401402	SNV	G	A	0.42	MD5641a	pass
18	89682098	SNV	A	T	0.64	MD5634a	pass
14	90762648	SNV	G	A	0.41	MD5625a	pass
16	90930240	SNV	G	A	0.21	MD5638a	pass
9	91590221	SNV	G	A	0.21	MD5632a	pass
4	91597316	SNV	T	C	0.25	MD5625a	pass
9	92306538	SNV	C	G	0.55	MD5639a	pass
14	92478806	SNV	C	A	0.42	MD5638a	pass
14	93037832	SNV	C	T	0.38	MD5632a	pass
10	93361264	SNV	C	A	0.12	MD5629a	pass
11	93643278	SNV	C	T	0.48	MD5626a	pass
7	94332948	SNV	C	A	0.14	MD5624a	pass
15	94393493	SNV	A	G	0.37	MD5637a	pass
4	94974396	SNV	C	T	0.4	MD5626a	pass
12	95729377	SNV	G	A	0.62	MD5642a	pass
11	96046106	SNV	C	T	0.61	MD5628a	pass
1	96128911	SNV	C	G	0.18	MD5624a	NA
3	97132181	SNV	C	T	0.59	MD5628a	pass
15	97209148	SNV	C	A	0.14	MD5641a	pass
5	97769532	SNV	G	A	0.32	MD5630a	pass
13	98079197	SNV	C	T	0.52	MD5641a	pass
12	98942967	SNV	C	T	0.17	MD5629a	pass
4	99022731	SNV	C	G	0.29	MD5625a	pass
2	99070340	SNV	G	A	0.25	MD5638a	pass
10	100811165	SNV	T	C	0.14	MD5640a	pass
7	100897842	SNV	C	G	0.31	MD5628a	pass
15	100942636	SNV	G	A	0.56	MD5631a	miseq_embryo_fail
1	101325325	SNV	A	G	0.51	MD5640a	pass
5	101490177	SNV	C	T	0.2	MD5630a	pass
14	101770931	SNV	G	C	0.47	MD5635a	pass
2	102644674	SNV	T	G	0.14	MD5633a	pass
15	102926423	SNV	C	T	0.19	MD5626a	pass
14	104429553	SNV	G	A	0.51	MD5639a	pass
12	104858551	SNV	C	A	0.22	MD5632a	pass
5	105701904	SNV	C	A	0.25	MD5632a	pass
5	105759779	SNV	C	T	0.41	MD5640a	pass
6	106314585	SNV	T	C	0.12	MD5626a	pass
13	106455425	SNV	G	T	0.47	MD5624a	miseq_parent_fail
8	106630424	SNV	G	A	0.48	MD5631a	pass
14	107687557	SNV	G	A	0.35	MD5626a	pass
3	107771018	SNV	G	A	0.55	MD5626a	pass
3	109302060	SNV	A	T	0.15	MD5629a	pass
11	110423710	SNV	T	G	0.45	MD5642a	pass
11	110997323	SNV	G	A	0.2	MD5626a	pass
3	111966868	SNV	T	C	0.53	MD5624a	pass
1	112264225	SNV	C	A	0.23	MD5637a	pass
6	113042350	SNV	G	C	0.71	MD5627a	pass
7	114079892	SNV	A	T	0.32	MD5626a	pass
5	114425766	SNV	G	A	0.2	MD5642a	pass
5	114560890	SNV	G	C	0.21	MD5624a	pass
9	114595043	SNV	C	T	0.48	MD5630a	pass
7	115127468	SNV	C	T	0.16	MD5632a	pass
9	115404602	SNV	G	T	0.46	MD5634a	pass
6	115554116	SNV	G	T	0.48	MD5640a	pass
11	115814268	SNV	T	A	0.61	MD5631a	miseq_embryo_fail
5	116458876	SNV	C	T	0.35	MD5625a	pass
6	117438022	SNV	C	T	0.19	MD5634a	pass
6	117463699	SNV	C	T	0.36	MD5637a	pass
12	117492125	SNV	C	T	0.44	MD5636a	pass
4	117669750	SNV	C	T	0.55	MD5638a	pass
2	118146432	SNV	C	T	0.62	MD5625a	pass
7	119072872	SNV	C	T	0.57	MD5639a	pass
9	119195376	SNV	C	T	0.53	MD5626a	pass
9	119434827	SNV	A	G	0.2	MD5629a	miseq_parent_fail
3	119769418	SNV	G	A	0.67	MD5627a	pass
3	120669882	SNV	G	A	0.15	MD5642a	pass
5	121306641	SNV	G	A	0.19	MD5638a	pass
3	121853167	SNV	G	A	0.52	MD5627a	pass
1	122141558	SNV	G	A	0.61	MD5625a	pass
10	123048675	SNV	C	T	0.41	MD5639a	pass
10	125798811	SNV	C	A	0.24	MD5633a	miseq_embryo_fail
8	126545906	SNV	G	T	0.26	MD5628a	pass
5	126936224	SNV	C	T	0.33	MD5640a	pass
6	127187453	SNV	C	T	0.24	MD5642a	pass
1	127662674	SNV	G	A	0.47	MD5631a	pass
3	128263178	SNV	A	C	0.58	MD5635a	pass
6	129738170	SNV	G	T	0.24	MD5629a	pass
4	129947669	SNV	C	T	0.31	MD5624a	pass
5	131022526	SNV	G	A	0.56	MD5625a	pass
6	131132369	SNV	T	G	0.2	MD5632a	pass
7	133149364	SNV	G	A	0.19	MD5642a	pass
1	134098043	SNV	C	T	0.52	MD5638a	pass
4	134148564	SNV	C	T	0.45	MD5640a	pass
7	135629578	SNV	G	T	0.43	MD5635a	pass
1	136966837	SNV	G	T	0.49	MD5640a	pass
3	137991275	SNV	T	C	0.13	MD5625a	pass
7	140126102	SNV	G	A	0.34	MD5632a	pass
1	141307612	SNV	A	T	0.33	MD5629a	pass
X	142001475	SNV	C	T	0.97	MD5632a	pass
2	142012489	SNV	T	A	0.17	MD5626a	pass
7	143051750	SNV	A	G	0.13	MD5637a	pass
5	143507902	SNV	A	C	0.2	MD5641a	pass
5	143507903	SNV	C	T	0.18	MD5641a	pass
2	143654967	SNV	A	G	0.45	MD5630a	pass
3	144662498	SNV	G	A	0.49	MD5636a	pass
2	147640974	SNV	T	C	0.51	MD5636a	pass
4	150105990	SNV	C	T	0.3	MD5639a	pass
5	150501480	SNV	T	A	0.27	MD5642a	pass
3	151503226	SNV	A	T	0.17	MD5628a	pass
3	154268928	SNV	G	A	0.45	MD5628a	pass
4	155110677	SNV	G	A	0.22	MD5642a	pass
1	158238562	SNV	A	G	0.13	MD5625a	miseq_parent_fail
2	163137194	SNV	C	T	0.21	MD5625a	pass
2	179421398	SNV	A	C	0.49	MD5627a	pass
1	183171941	SNV	T	G	0.61	MD5635a	pass
1	190554962	SNV	G	A	0.15	MD5635a	pass
