# Supplementary material for: No unexpected CRISPR-Cas9 off-target activity revealed by trio sequencing of gene-edited mice
Source: PLoS Genet. 2018 Jul 9;14(7):e1007503. doi: 10.1371/journal.pgen.1007503 (PMC6057650; doi:10.1371/journal.pgen.1007503)
Supplement: S12 Table — This table is organized in the same way as S7 Table, but shows tests on the final SNV and indel counts from S10 Table. (XLSX) [file pgen.1007503.s013.xlsx]

## Sheet: Sheet1
Groups compared (counts per group)	Value compared	Test	Result	Null Hypothesis	Reject Null Hypothesis?
Cas9 only (3), No Injection (3), Sham Injection (3)	final SNV counts	Kruskal-Wallis Rank Sum	chi-squared = 0.8, df = 2, p-value = 0.6703	No significant difference in treatment group means	No
Cas9 only (3), No Injection (3), Sham Injection (3)	final indel counts	Kruskal-Wallis Rank Sum	chi-squared = 5.2625, df = 2, p-value = 0.07199	No significant difference in treatment group means	No
Tyr2R sgRNA (5), Tyr2F sgRNA (5)	final SNV counts	Wilcoxon Rank Sum	W = 10, p-value = 0.6723	Significant difference in treatment group means	No
Tyr2R sgRNA (5), Tyr2F sgRNA (5)	final indel counts	Wilcoxon Rank Sum	W = 11, p-value = 0.8315	No significant difference in treatment group means	No
All untreated embryos (9), all Tyr-treated embryos (10)	final SNV counts	Wilcoxon Rank Sum	W = 63.5, p-value = 0.1404	No significant difference in treatment group means	No
All untreated embryos (9), all Tyr-treated embryos (10)	final indel counts	Wilcoxon Rank Sum	W = 47.5, p-value = 0.8677	No significant difference in treatment group means	No
